# Supplementary material for: Using Machine Learning to Explore Shared Genetic Pathways and Possible Endophenotypes in Autism Spectrum Disorder
Source: Genes (Basel). 2023 Jan 25;14(2):313. doi: 10.3390/genes14020313 (PMC9956345; doi:10.3390/genes14020313)
Supplement: Supplementary file 1 [file genes-14-00313-s001.zip]

Archive with 3 entries (3 files):
- Supplementary Material/Supplementary Table S1_Cluster_ASD linked genes.xlsx
- Supplementary Material/Supplementary Table S2_Enrichment analysis.xlsx
- Supplementary Material/Supplementary Table S3_Phenotypes_ASD.xlsx
