# Supplementary material for: Using Machine Learning to Explore Shared Genetic Pathways and Possible Endophenotypes in Autism Spectrum Disorder
Source: Genes (Basel). 2023 Jan 25;14(2):313. doi: 10.3390/genes14020313 (PMC9956345; doi:10.3390/genes14020313)
Supplement: Supplementary file 1 [file genes-14-00313-s001.zip › Supplementary Material/Supplementary Table S1_Cluster_ASD linked genes.xlsx]

## Sheet: Overall Genes Count
Cluster	Gene-Symbol	Count
0	CSMD1	339
0	CWH43	253
0	RBFOX1	243
0	TEKT4P2	231
0	NRXN1	171
0	PTPRD	155
0	TECRL	155
0	DPP10	154
0	WWOX	152
0	CNTNAP5	144
0	ROBO1	144
0	CNTN5	141
0	CSMD3	140
0	TYRP1	138
0	LOC102723769	126
0	EMBP1	124
0	DLG2	120
0	EYS	117
0	LINC00564	116
0	CCSER1	115
0	LINGO2	112
0	GRIK2	111
0	LINC01098	111
0	TSN	111
0	TMTC2	110
0	LINC01309	109
0	LCORL	108
0	GBE1	106
0	LOC100506207	106
0	POTEA	105
0	CDH8	104
0	COBL	104
0	EPHA3	104
0	LINC01320	104
0	CDH2	103
0	RAPGEF2	103
0	C11ORF74	102
0	CCDC85A	102
0	ARRDC3-AS1	101
0	LINC01435	101
0	NRXN3	101
0	LRP1B	100
0	TENM4	100
0	LOC101928622	99
0	LRFN5	99
0	SLC25A51P1	99
0	CDH4	98
0	KLF4	97
0	LINC01467	97
0	MIR1269A	97
0	EDIL3	96
0	LOC390705	96
0	LINC01242	95
0	LOC102723968	95
0	LINC00901	94
0	RAB9BP1	94
0	C3ORF58	93
0	CTNNA3	93
0	KHDRBS3	93
0	LINC01037	93
0	MIR4275	93
0	NAALADL2	93
0	SEMA3D	93
0	SLC16A7	93
0	LINC01507	92
0	LOC100129138	91
0	NRG3	91
0	SLC8A1	91
0	CTNNA2	90
0	IMPG1	90
0	LINC01031	90
0	LOC102546299	90
0	KHDRBS2	89
0	PTPRT	89
0	FHIT	88
0	HDGFL1	88
0	MMP16	88
0	LINC00613	87
0	LRRC4C	87
0	MIR4790	87
0	TEX41	86
0	TMEM182	86
0	ADGRL4	85
0	DISC1FP1	85
0	LINC00910	85
0	LINC01493	85
0	CADM2	84
0	CHEK2P2	84
0	HCN1	84
0	KCTD16	84
0	PABPC4L	84
0	CDH12	82
0	CNTN3	82
0	LOC102723427	82
0	MACROD2	82
0	MIR4436A	82
0	PRKN	82
0	AGBL1	81
0	GRM7	81
0	LARGE1	81
0	PCDH15	81
0	PDHA2	81
0	SQOR	81
0	GPC5	80
0	MIR5007	80
0	NEGR1	80
0	DMD	79
0	SDK1	79
0	CASC6	78
0	KIF4B	78
0	MGAT4C	78
0	MIR2054	78
0	MIR8068	78
0	NXPH1	78
0	POTEM	78
0	SGCZ	78
0	SNHG5	78
0	BCHE	77
0	DUXAP10	77
0	FSTL5	77
0	GRID2	77
0	KDM4C	77
0	LINC01139	77
0	MIR4445	77
0	DMRT2	76
0	KCNH8	76
0	KCNIP4	76
0	MIR99AHG	76
0	OTOL1	76
0	CTNND2	75
0	NDST4	75
0	NRG1	75
0	PDE4D	75
0	PER4	75
0	TBX3	75
0	BCKDHB	74
0	CA10	74
0	COL22A1	74
0	LINC01060	74
0	LUZP2	74
0	MIR548XHG	74
0	REEP3	74
0	LINC01477	73
0	OR4C46	73
0	PTCHD4	73
0	DCC	72
0	HS3ST4	72
0	LINC00374	72
0	NUP35	72
0	SHOX	72
0	TPK1	72
0	HDAC9	71
0	MIR4318	71
0	SHISA9	71
0	CNTNAP2	70
0	GABRG2	70
0	UBE2E2	70
0	ARL4A	69
0	LINC01021	69
0	TLR4	69
0	LINC00648	68
0	MIR4268	68
0	MIR8054	68
0	NELL1	68
0	NTM	68
0	STXBP6	68
0	ADCY8	67
0	CDH13	67
0	DLGAP1	67
0	MC4R	67
0	TRPM3	66
0	UNC5D	66
0	IPO11	65
0	LINC00290	65
0	LRMDA	65
0	PARD3B	65
0	QKI	65
0	SNTG1	65
0	ZBTB20	65
0	DIAPH2	64
0	FBXO33	64
0	IMMP2L	64
0	LINC01194	64
0	LRRC7	64
0	MAGI2	64
0	YY1P2	64
0	AUTS2	63
0	CNTN6	63
0	FGF12	63
0	GRXCR1	63
0	IRX1	63
0	LINC00364	63
0	LINC00922	63
0	LINC01310	63
0	OPCML	63
0	PSAT1	63
0	GNPDA2	62
0	ISL1	62
0	LOC101928944	62
0	MIR3144	62
0	ADGRL2	61
0	DAB1	61
0	GALNTL6	61
0	HTR2A	61
0	LOC100507205	61
0	LOC440982	61
0	MAGI1	61
0	MIR4465	61
0	NLGN1	61
0	PHKB	61
0	PLD5	61
0	SPATA31D1	61
0	ASIC2	60
0	CACNA2D3	60
0	CBLB	60
0	FSHR	60
0	LINC01422	60
0	MIR4422	60
0	NR3C2	60
0	NUDT12	60
0	SH2D4B	60
0	ADRA2A	59
0	CDH18	59
0	DSCAM	59
0	ERBB4	59
0	MEI4	59
0	PCAT5	59
0	PITX2	59
0	RFPL4B	59
0	SNTB1	59
0	SORCS1	59
0	TENM2	59
0	ZNF717	59
0	AJAP1	58
0	CHSY3	58
0	LOC100422212	58
0	LOC100506474	58
0	LOC101927967	58
0	LOC646813	58
0	MIR1268A	58
0	PTPRN2	58
0	TOX	58
0	TSG1	58
0	BTBD3	57
0	KCNH7	57
0	KCNJ2	57
0	LINC01340	57
0	LOC101928283	57
0	PRR16	57
0	ROBO2	57
0	SH3GL2	57
0	SPAG16	57
0	ST8SIA4	57
0	ZPLD1	57
0	MYT1L	56
0	PCGEM1	56
0	PLXNA2	56
0	PRKG1	56
0	SHANK2	56
0	SPOCK3	56
0	ZNF536	56
0	ADGRB3	55
0	HS3ST1	55
0	LINC01108	55
0	LINC01163	55
0	LOC101927829	55
0	LOC101929231	55
0	LOC643542	55
0	PABPC1P2	55
0	PTH2R	55
0	RBMS3	55
0	ACTR3BP2	54
0	C7ORF66	54
0	CDKAL1	54
0	DUSP26	54
0	INPP4B	54
0	LDB2	54
0	LOC100506858	54
0	LOC101929497	54
0	LRP12	54
0	NBPF25P	54
0	PPP2R3B	54
0	TRHDE	54
0	TTC34	54
0	ALG10	53
0	CRBN	53
0	DPP6	53
0	FUT8	53
0	IGFBP3	53
0	IZUMO3	53
0	LINC01568	53
0	MSR1	53
0	TBC1D22A	53
0	VPS13B	53
0	CCDC91	52
0	DOK5	52
0	GCFC2	52
0	GIMD1	52
0	KCNJ3	52
0	LINC00900	52
0	LINC01239	52
0	MEIS2	52
0	MIR3660	52
0	RORA	52
0	TMEM132D	52
0	ZWINT	52
0	ALK	51
0	ANKRD7	51
0	ANKS1B	51
0	ATXN8OS	51
0	C3ORF38	51
0	DGKB	51
0	KIF2B	51
0	LINC00645	51
0	LINC01492	51
0	MIR4431	51
0	POTEG	51
0	ASTN2	50
0	GOT2	50
0	KRR1	50
0	LINC01193	50
0	MAP3K7	50
0	MSRA	50
0	PLXDC2	50
0	SORCS3	50
0	XYLT1	50
0	ZMAT4	50
0	AGBL4	49
0	CAMTA1	49
0	CASC17	49
0	LOC102724874	49
0	MIR4792	49
0	NAV3	49
0	OPRK1	49
0	PDE1C	49
0	POU1F1	49
0	PRDM2	49
0	C4ORF22	48
0	CHST9	48
0	DACH1	48
0	EXOC4	48
0	GPC6	48
0	LINC00308	48
0	LINC01317	48
0	LOC101928201	48
0	MBL2	48
0	MIR5694	48
0	PDCD6IP	48
0	POTEH	48
0	SNX16	48
0	DOCK3	47
0	FAM189A1	47
0	GLIS3	47
0	IL7	47
0	LINC01235	47
0	LOC284412	47
0	MTHFD2P1	47
0	NBPF20	47
0	SAMD5	47
0	USH2A	47
0	XIRP2	47
0	CACNA2D1	46
0	DLGAP2	46
0	ELAVL2	46
0	ESRRG	46
0	FSTL4	46
0	KCNMA1	46
0	LINC00701	46
0	LINC01192	46
0	LINC01249	46
0	LOC729159	46
0	MIR6130	46
0	NPAS3	46
0	PLCB1	46
0	PPDPFL	46
0	RAD51B	46
0	SLC39A11	46
0	SNX29	46
0	SPAG17	46
0	SUGCT	46
0	YTHDC2	46
0	CLNK	45
0	CNBD1	45
0	D21S2088E	45
0	DACH2	45
0	KIAA1217	45
0	LINC01550	45
0	LMO7DN	45
0	MCTP1	45
0	PBX1	45
0	POU6F2	45
0	PRIM2	45
0	PTPRM	45
0	SAMMSON	45
0	SH3BGRL	45
0	SMARCA2	45
0	SMOC2	45
0	THSD7B	45
0	TMEM135	45
0	UTRN	45
0	ARL6IP6	44
0	ATP2B1-AS1	44
0	DCBLD2	44
0	HDAC4	44
0	HNF4G	44
0	KLF12	44
0	LINC00595	44
0	LINC00824	44
0	LINC00879	44
0	LINC01029	44
0	LINC01360	44
0	LINC01609	44
0	LOC100506422	44
0	LOC101927078	44
0	LOC101927151	44
0	LOC286083	44
0	MIR2113	44
0	MIR3681HG	44
0	MIR4426	44
0	PCDH10	44
0	PIEZO2	44
0	RIMBP2	44
0	TMEFF2	44
0	XKR4	44
0	ARHGAP24	43
0	ASMT	43
0	BBS9	43
0	CALN1	43
0	ICE1	43
0	KCNV1	43
0	LINC01551	43
0	LOC100130331	43
0	MIR924HG	43
0	NAV2	43
0	SLC24A2	43
0	SPRED2	43
0	SYNDIG1	43
0	TERF2IP	43
0	THSD7A	43
0	TUSC3	43
0	UBE2NL	43
0	ULK4	43
0	ZNF804B	43
0	AFF3	42
0	CWC22	42
0	FAM133A	42
0	FAM155A	42
0	FAT3	42
0	IRF8	42
0	LINC00470	42
0	LOC101928272	42
0	LOC284930	42
0	LOC729732	42
0	LRRTM4	42
0	LSAMP	42
0	MIR1973	42
0	MIR3924	42
0	NEDD1	42
0	NKAIN2	42
0	NPVF	42
0	OR4E1	42
0	RABGAP1L	42
0	RASGEF1B	42
0	SORCS2	42
0	SOX6	42
0	TCERG1L	42
0	UNC13C	42
0	ZNF804A	42
0	ARHGAP15	41
0	HS6ST3	41
0	LINC01419	41
0	LOC101927549	41
0	PDZRN4	41
0	RARB	41
0	REXO1L2P	41
0	SH3BP4	41
0	SORL1	41
0	SPHKAP	41
0	TACR3	41
0	ADARB2	40
0	ADGRV1	40
0	ARPP21	40
0	CDK14	40
0	CLSTN2	40
0	CNTN4	40
0	DEC1	40
0	DKK2	40
0	EPHA6	40
0	GLI3	40
0	GUSBP1	40
0	LINC00603	40
0	LINC01392	40
0	MAT2B	40
0	MIR4300HG	40
0	PCDH9	40
0	PDE10A	40
0	PPP4R2	40
0	PREP	40
0	PSD3	40
0	PTPRG	40
0	RGS6	40
0	RUNX1	40
0	RUNX2	40
0	SLITRK6	40
0	SPRY2	40
0	STC1	40
0	SUDS3	40
0	SYT4	40
0	TBC1D5	40
0	TMTC1	40
0	ASCC3	39
0	C3ORF67	39
0	CCDC171	39
0	COL25A1	39
0	CT83	39
0	EPHB1	39
0	FBXL17	39
0	GABRG3	39
0	IL20RB	39
0	IMPAD1	39
0	LOC101927915	39
0	LOC283177	39
0	MBNL1	39
0	MDGA2	39
0	MIR548A3	39
0	NTRK2	39
0	OLFM3	39
0	OR4A47	39
0	PRKD1	39
0	PTPRK	39
0	RPS6KC1	39
0	SMIM21	39
0	SMIM30	39
0	SPOCK1	39
0	ZNF521	39
0	ANGPT1	38
0	ANK3	38
0	BAGE	38
0	C9ORF72	38
0	CACNA1C	38
0	CAMK1D	38
0	CDC14C	38
0	CNTN1	38
0	DDX10	38
0	DEFB112	38
0	DIP2C	38
0	DOCK10	38
0	ERC2	38
0	FAM19A1	38
0	GALR1	38
0	GNAQ	38
0	GRIK1	38
0	LINC00343	38
0	LINC01221	38
0	LOC100505817	38
0	LOC101927620	38
0	LOC101927822	38
0	LOC101928516	38
0	LOC389602	38
0	LPAR1	38
0	LRIG3	38
0	MIR1202	38
0	MIR1255B1	38
0	MIR1263	38
0	MIR3668	38
0	NNT	38
0	PPARGC1A	38
0	SCHIP1	38
0	SLIT3	38
0	SOX5	38
0	URB2	38
0	ADAM29	37
0	ADAMTS3	37
0	ADGRL3	37
0	AEBP2	37
0	BNC2	37
0	C17ORF112	37
0	CDH7	37
0	CHD6	37
0	EDA2R	37
0	GPHN	37
0	GRIP1	37
0	KIRREL3	37
0	LINC01364	37
0	LINC02167	37
0	LOC101928535	37
0	MCTP2	37
0	MIR5095	37
0	MIR8065	37
0	MTPN	37
0	NCAM2	37
0	NOTCH2	37
0	PDE4B	37
0	PPM1H	37
0	PPP2R2B	37
0	RALGAPA2	37
0	RBM19	37
0	SALL1	37
0	SIPA1L2	37
0	ST6GALNAC3	37
0	SYN3	37
0	VEGFC	37
0	ZCCHC6	37
0	ACTR3B	36
0	AGAP1	36
0	ANKH	36
0	ASAP1	36
0	E2F7	36
0	FIGN	36
0	FRMD4A	36
0	GRM8	36
0	HS3ST3B1	36
0	IL1RAPL1	36
0	ITPR2	36
0	LINC00469	36
0	LINC01304	36
0	LINC01370	36
0	LINC01372	36
0	LOC100133050	36
0	LOC101928135	36
0	LRIG1	36
0	MARCH1	36
0	MROH5	36
0	MYO16	36
0	PLSCR5	36
0	RGS7	36
0	RYR2	36
0	XKR6	36
0	ADAMTSL3	35
0	CCSER2	35
0	CPS1	35
0	CXCR4	35
0	FBN2	35
0	GALNT18	35
0	GPD2	35
0	GRIN2A	35
0	HS6ST1	35
0	LINC01122	35
0	MALRD1	35
0	MECOM	35
0	MEX3B	35
0	MIR4307HG	35
0	MIR548M	35
0	ONECUT1	35
0	PANX1	35
0	RALYL	35
0	RGMA	35
0	RIMS1	35
0	TMEM132C	35
0	WDR1	35
0	ANKRD20A12P	34
0	CPNE4	34
0	CPNE8	34
0	FBXO11	34
0	GGT3P	34
0	GRID1	34
0	GRIN3A	34
0	GUCY1A2	34
0	LINC01343	34
0	LINC01470	34
0	LOC100420587	34
0	MTRNR2L1	34
0	MTRNR2L5	34
0	OPRM1	34
0	PALLD	34
0	PCDH18	34
0	RPS6KA3	34
0	SKP1P2	34
0	STXBP5L	34
0	TCF7L2	34
0	TGIF2LX	34
0	TRAPPC9	34
0	TTC6	34
0	UBE2V2	34
0	ATP8A2	33
0	CADPS	33
0	CD180	33
0	CLINT1	33
0	CSMD2	33
0	FAM90A7P	33
0	GADL1	33
0	HAVCR1P1	33
0	HPSE2	33
0	KCND2	33
0	KPNA7	33
0	LINC00536	33
0	LOC101927450	33
0	LOC101928519	33
0	LRBA	33
0	MAST4	33
0	MIR302F	33
0	MIR4539	33
0	MIR548F3	33
0	MYO10	33
0	NCKAP5	33
0	NRIP1	33
0	PCLO	33
0	PRAG1	33
0	PRKCE	33
0	RPTOR	33
0	STK32B	33
0	TENM3	33
0	TMEM117	33
0	UNC5C	33
0	ZFP64	33
0	C11ORF87	32
0	CTBP2	32
0	DMAC1	32
0	DNM3	32
0	DYSF	32
0	EIF3IP1	32
0	ENOX1	32
0	GRIN2B	32
0	KITLG	32
0	LINC00378	32
0	LOC100289230	32
0	LOC102467222	32
0	LOC102724084	32
0	LOC103908605	32
0	MINDY3	32
0	MIR548AC	32
0	MIR588	32
0	MPHOSPH6	32
0	NFIA	32
0	POM121L12	32
0	RPS6KA2	32
0	SEMA3C	32
0	SLC24A3	32
0	TLN2	32
0	TMEM38B	32
0	TRIM71	32
0	TTC28	32
0	APP	31
0	BTBD9	31
0	CASC15	31
0	CCDC102B	31
0	CDH23	31
0	EEF2KMT	31
0	FAM49A	31
0	FERD3L	31
0	GJA1	31
0	GMDS	31
0	GPR149	31
0	GRM5	31
0	HERC2P3	31
0	ISPD	31
0	LAMA2	31
0	LINC00499	31
0	LINC00540	31
0	LINC00692	31
0	LINC00924	31
0	LINC01378	31
0	LOC100130298	31
0	NECTIN3	31
0	NEDD4L	31
0	PBX3	31
0	PDE11A	31
0	RIMS2	31
0	SFMBT2	31
0	SND1	31
0	THSD4	31
0	TRPC7	31
0	ATP5G3	30
0	ATXN1	30
0	BRINP1	30
0	BUB3	30
0	CNTNAP4	30
0	EXOC6B	30
0	FAM170A	30
0	FAT1	30
0	FER	30
0	FGF14	30
0	GYPA	30
0	KCNS3	30
0	KLHL4	30
0	LHFPL3	30
0	LINC00333	30
0	LINC00871	30
0	LINC01206	30
0	MBD5	30
0	MIR5009	30
0	NBPF1	30
0	PCSK5	30
0	PIK3R1	30
0	PKP2	30
0	SEMA3E	30
0	SH3RF3	30
0	SYNE1	30
0	SYT10	30
0	TFAP2B	30
0	TLL1	30
0	TMEM132B	30
0	ZXDA	30
0	AKAP6	29
0	ALX1	29
0	ANXA2P3	29
0	ARSJ	29
0	C1ORF87	29
0	C3ORF79	29
0	C8ORF48	29
0	CACNA1A	29
0	CACNA1E	29
0	CADPS2	29
0	CELF2	29
0	CRADD	29
0	CTSO	29
0	DYNC2H1	29
0	EGFLAM	29
0	ELMO1	29
0	EYA1	29
0	FRMD4B	29
0	GTSCR1	29
0	ICOS	29
0	IRX3	29
0	ITPK1	29
0	KCNH5	29
0	LINC00353	29
0	LINC00433	29
0	LINC00861	29
0	LINC00907	29
0	LINC01065	29
0	LINC01361	29
0	LINC01582	29
0	LOC101929710	29
0	LOC389906	29
0	LOC440434	29
0	MIR3672	29
0	MIR548AZ	29
0	OXR1	29
0	PDE1A	29
0	PIP4K2A	29
0	PPFIA2	29
0	PTCHD1-AS	29
0	RBMS1	29
0	SIM1	29
0	SLC14A2	29
0	TBC1D1	29
0	XKR9	29
0	ZDHHC14	29
0	ZNF429	29
0	ANO2	28
0	ARHGAP20	28
0	ARHGEF28	28
0	ATRNL1	28
0	B3GLCT	28
0	COMMD10	28
0	CTIF	28
0	CYTOR	28
0	DNAH7	28
0	DPYD	28
0	ELAVL4	28
0	FAM13A	28
0	FNDC3B	28
0	FZD1	28
0	GABRA2	28
0	GALNT17	28
0	KCNH1	28
0	KCNK2	28
0	KIF26B	28
0	LDLRAD4	28
0	LINC00299	28
0	LINC01482	28
0	LOC100506990	28
0	LOC101927815	28
0	LPP	28
0	MEAT6	28
0	MIR1297	28
0	MIR7853	28
0	MIS18BP1	28
0	NYAP2	28
0	PARD3	28
0	PCDH20	28
0	PRDM16	28
0	PTEN	28
0	SCAPER	28
0	STK3	28
0	TNKS	28
0	TSHZ2	28
0	ZNF184	28
0	ABCA1	27
0	ABR	27
0	ACTRT1	27
0	ADAMTS2	27
0	ARX	27
0	CASK	27
0	CDCA7	27
0	CDH19	27
0	CUX1	27
0	DIRC3	27
0	DOCK4	27
0	EMX2	27
0	EXT1	27
0	FOXL1	27
0	G3BP1	27
0	GALNT13	27
0	GLRX3	27
0	HNMT	27
0	KAZN	27
0	KCNJ6	27
0	LINC00331	27
0	LINC01121	27
0	LINC01375	27
0	LINC01384	27
0	LINC01626	27
0	LOC100506274	27
0	LOC101927630	27
0	LOC102467226	27
0	LRRC30	27
0	LRRN1	27
0	LTBP1	27
0	LYPLAL1	27
0	MIB1	27
0	MIR1273H	27
0	MIR4682	27
0	MIR4757	27
0	MIR548F5	27
0	MYO3B	27
0	PCCA	27
0	PCDH7	27
0	PREX1	27
0	PRR32	27
0	RAP2A	27
0	RNGTT	27
0	SEMA5A	27
0	SNTG2	27
0	ST18	27
0	TACC2	27
0	TCF4	27
0	TSNAX-DISC1	27
0	ZFHX4	27
0	AADACL2-AS1	26
0	ABCC4	26
0	ADAMTSL1	26
0	AKT3	26
0	ANKRD50	26
0	ANO10	26
0	ARID1B	26
0	ATXN7L3B	26
0	BCL11A	26
0	CAMKMT	26
0	CBL	26
0	CCDC178	26
0	CCDC179	26
0	CELF4	26
0	CHL1	26
0	COG5	26
0	COL24A1	26
0	CPA6	26
0	DMRTA1	26
0	DTNBP1	26
0	EPB41L2	26
0	EPHA4	26
0	FUT9	26
0	GACAT3	26
0	GATB	26
0	IL1RAPL2	26
0	ITPR1	26
0	KIF26A	26
0	LINC00347	26
0	LINC00504	26
0	LINC01162	26
0	LINC01173	26
0	LINC01229	26
0	LINC01625	26
0	LOC100129203	26
0	LOC101927314	26
0	LOC101929282	26
0	LOC101929294	26
0	LOC285762	26
0	MAD2L1	26
0	MCC	26
0	ME3	26
0	MIR4454	26
0	MIR4470	26
0	MIR4510	26
0	MIR548AG1	26
0	MIR548W	26
0	MRPS30	26
0	NBEAP1	26
0	NCALD	26
0	NDUFS4	26
0	NOC4L	26
0	NOX3	26
0	NPIPA8	26
0	NUBPL	26
0	OSR1	26
0	PCSK6	26
0	PGBD5	26
0	PHACTR1	26
0	PODXL	26
0	PRDM9	26
0	PRKCA	26
0	RFX3	26
0	RNF219-AS1	26
0	RP1	26
0	RYBP	26
0	SCFD2	26
0	SLC25A21	26
0	SMYD3	26
0	SOX2-OT	26
0	SPATA18	26
0	SPP2	26
0	STAG1	26
0	STARD13	26
0	STK31	26
0	STPG2	26
0	TTC29	26
0	WDR72	26
0	WRN	26
0	ZIC3	26
0	ZNF704	26
0	ADAMTS12	25
0	ARHGEF10	25
0	BABAM2	25
0	BCAS3	25
0	C9ORF3	25
0	CDC42BPA	25
0	COG6	25
0	CXCL12	25
0	DNAH11	25
0	DNAH5	25
0	DTNA	25
0	ETNK1	25
0	EXOC2	25
0	FAM19A5	25
0	FOXN3	25
0	FOXP1	25
0	GABRB1	25
0	GAS7	25
0	GTDC1	25
0	IGF1R	25
0	IGSF21	25
0	INSC	25
0	KLHL1	25
0	LACC1	25
0	LINC00535	25
0	LINC00644	25
0	LINC00693	25
0	LINC00707	25
0	LINC01266	25
0	LINC01287	25
0	LINC01346	25
0	LINC01441	25
0	LINC01951	25
0	LINC02015	25
0	LMNTD1	25
0	LOC100288778	25
0	LOC101928978	25
0	LOC102724623	25
0	MAGEC2	25
0	MANEA	25
0	MED13	25
0	MIR4527	25
0	MIR548AU	25
0	MIR6082	25
0	MUC19	25
0	NR2F2	25
0	OSBPL11	25
0	PHLPP1	25
0	PTPRO	25
0	RAI14	25
0	RELN	25
0	RFC3	25
0	SBF2	25
0	SIPA1L1	25
0	SLC22A23	25
0	SLC25A46	25
0	SLC35F1	25
0	SLIT2	25
0	SPATA5	25
0	STEAP4	25
0	STK39	25
0	TBX18	25
0	TMEM232	25
0	TNS3	25
0	TTC8	25
0	VTI1A	25
0	WDFY4	25
0	ZNF385D	25
0	ZNF621	25
0	ADK	24
0	AGMO	24
0	AP3B1	24
0	ATP23	24
0	ATP6AP1L	24
0	BICC1	24
0	BMP5	24
0	C15ORF53	24
0	C5ORF17	24
0	CARD11	24
0	CCBE1	24
0	CLEC16A	24
0	CYYR1	24
0	DENND1A	24
0	DOCK1	24
0	EGFEM1P	24
0	EMC2	24
0	ESRRB	24
0	FAM84B	24
0	GABBR2	24
0	GRB10	24
0	GRM4	24
0	IRX5	24
0	KCNE4	24
0	LINC00448	24
0	LINC01085	24
0	LINC01443	24
0	LINC01446	24
0	LOC102724710	24
0	LOC400940	24
0	LOC440311	24
0	LOC646736	24
0	MAML3	24
0	MED13L	24
0	METTL15	24
0	MIR4494	24
0	MIR8062	24
0	MTUS2	24
0	NCOR2	24
0	NELFB	24
0	NKAIN3	24
0	NOL4	24
0	NR3C1	24
0	NSUN3	24
0	NTNG1	24
0	PPP1R12A	24
0	PRLR	24
0	PTK2	24
0	RIT2	24
0	RYR3	24
0	SLC28A3	24
0	SLC9A9	24
0	SMIM20	24
0	SNX19	24
0	SPANXN1	24
0	SSBP2	24
0	STX8	24
0	THEG5	24
0	TPO	24
0	TRPS1	24
0	TSPAN8	24
0	USP6NL	24
0	XPO1	24
0	ABCA13	23
0	ACKR3	23
0	ADAM6	23
0	ADRA1A	23
0	ANK2	23
0	ANO3	23
0	ATP8B1	23
0	BMP2	23
0	BNIP2	23
0	C12ORF75	23
0	C20ORF78	23
0	C8ORF37-AS1	23
0	CCR8	23
0	CDH9	23
0	CREB5	23
0	CSNK1G3	23
0	CYP7B1	23
0	DLC1	23
0	DNAH14	23
0	ELAC2	23
0	EPHA5	23
0	ERG	23
0	ETV6	23
0	FAM135B	23
0	FAM209B	23
0	FAM78B	23
0	FARS2	23
0	FBXL13	23
0	FREM3	23
0	FRMD5	23
0	GBA3	23
0	GPM6A	23
0	GPR158	23
0	GRIK3	23
0	ITGA6	23
0	IYD	23
0	KCNQ1	23
0	LINC00376	23
0	LINC00457	23
0	LINC00607	23
0	LINC00708	23
0	LINC01049	23
0	LINC01091	23
0	LINC01170	23
0	LINC01503	23
0	LINC01612	23
0	LINC02476	23
0	LOC100506403	23
0	LOC101929488	23
0	LOC284788	23
0	LOC349160	23
0	MAPKAP1	23
0	MIR3685	23
0	MIR4303	23
0	MIR5195	23
0	MIR548A1	23
0	MIR548F1	23
0	MIR548I3	23
0	NGF	23
0	PRKCB	23
0	PUM3	23
0	RBFOX3	23
0	RERE	23
0	RGS9	23
0	SCN2A	23
0	SLC10A7	23
0	SLC35F3	23
0	SLC35F4	23
0	SPATA31C2	23
0	TIAM1	23
0	TMC1	23
0	TP53TG3HP	23
0	TPRG1	23
0	TSPAN5	23
0	URI1	23
0	ZNF326	23
0	ZNF438	23
0	ABLIM2	22
0	ABRA	22
0	ABTB2	22
0	ADRA2C	22
0	AGA	22
0	ALG10B	22
0	ANO4	22
0	ANXA1	22
0	ARL5B	22
0	BCL6	22
0	C1ORF94	22
0	CAPZB	22
0	CASC16	22
0	CCZ1B	22
0	CHCHD3	22
0	CNR1	22
0	COL5A2	22
0	CPM	22
0	CSF3R	22
0	CSGALNACT1	22
0	DHRSX	22
0	DISP1	22
0	DLEU1	22
0	FAM129A	22
0	FAM3C	22
0	FRAS1	22
0	GLI2	22
0	GPRIN3	22
0	GSK3B	22
0	HS3ST3A1	22
0	KANK4	22
0	KIF16B	22
0	KLF5	22
0	KSR2	22
0	LINC00383	22
0	LINC01288	22
0	LINC01572	22
0	LINC01592	22
0	LOC100288798	22
0	LOC101927845	22
0	LOC101928730	22
0	LOC105370306	22
0	LYST	22
0	MAD1L1	22
0	MAML2	22
0	MIR5093	22
0	MIR548T	22
0	MIR8060	22
0	MOCS1	22
0	MTMR8	22
0	NFIB	22
0	NPSR1-AS1	22
0	NRDC	22
0	OPA1	22
0	OR4A15	22
0	PDE3A	22
0	PDGFRA	22
0	PPP1R14C	22
0	PRKAR1B	22
0	PTCH1	22
0	RAB31	22
0	RB1CC1	22
0	RHOU	22
0	SEMA6D	22
0	SFRP2	22
0	SHB	22
0	SLC4A4	22
0	SMC2	22
0	SORBS2	22
0	SPATA16	22
0	TMPRSS15	22
0	TPBG	22
0	VAPA	22
0	VENTXP1	22
0	ZBED9	22
0	ZKSCAN2	22
0	AACS	21
0	ADCK1	21
0	AKAP7	21
0	ANKFN1	21
0	ANKRD20A3	21
0	ANKRD31	21
0	ANKRD55	21
0	AP1G1	21
0	AQP9	21
0	ARHGAP32	21
0	BMPR1B	21
0	C10ORF126	21
0	C14ORF177	21
0	C4ORF33	21
0	C5ORF38	21
0	CAMK4	21
0	CDCA7L	21
0	CHD7	21
0	CHRM3	21
0	CLASP1	21
0	CNGB3	21
0	EDAR	21
0	EDN1	21
0	ELK2AP	21
0	ENPP3	21
0	FAM120B	21
0	FBXL7	21
0	FRMD3	21
0	GSC	21
0	HSPA9	21
0	IFNGR1	21
0	KALRN	21
0	KANK1	21
0	KCNB2	21
0	KCNT2	21
0	KCTD8	21
0	LINC00587	21
0	LINC00838	21
0	LINC00870	21
0	LINC00999	21
0	LINC01107	21
0	LINC01241	21
0	LINC01449	21
0	LOC101927066	21
0	LOC101929172	21
0	LOC401324	21
0	LOC643441	21
0	LRFN2	21
0	LY86	21
0	MB21D2	21
0	MGMT	21
0	MICU1	21
0	MIR325HG	21
0	MIR3675	21
0	MIR4417	21
0	MIR548AG2	21
0	MPPED2	21
0	MTRR	21
0	MYO18B	21
0	MYO5B	21
0	NEBL	21
0	NFATC1	21
0	NRP1	21
0	NUMB	21
0	PARVA	21
0	PDE7B	21
0	PEX2	21
0	PEX5L	21
0	PIK3C2G	21
0	PLCG2	21
0	PLXNA4	21
0	PPP2R2A	21
0	PPP3CA	21
0	PQLC2L	21
0	PREX2	21
0	PRKAG2	21
0	PSME4	21
0	RFWD2	21
0	ROR2	21
0	RPRM	21
0	SEC14L1	21
0	SEMA3A	21
0	SHISA6	21
0	SLC30A8	21
0	SLC4A8	21
0	SPCS3	21
0	TACR1	21
0	TDRD15	21
0	THRB	21
0	TMEM108	21
0	TNIK	21
0	TRIO	21
0	USP34	21
0	VGLL4	21
0	ZNF385B	21
0	ZNF407	21
0	ADAMTS17	20
0	AIG1	20
0	ANO6	20
0	ARHGAP29	20
0	ATP9B	20
0	ATXN7L1	20
0	BDH1	20
0	BET1	20
0	C8ORF34	20
0	CADM1	20
0	CARD18	20
0	CASZ1	20
0	CCNH	20
0	CLEC14A	20
0	CMIP	20
0	CNTLN	20
0	COMMD1	20
0	CPZ	20
0	CTTNBP2	20
0	CUL2	20
0	DIS3L2	20
0	DOK6	20
0	DUSP4	20
0	EYA4	20
0	GHR	20
0	GRHL2	20
0	GRIK4	20
0	KCNAB1	20
0	KDR	20
0	KIAA0825	20
0	KIAA1024	20
0	KIF21A	20
0	KIFAP3	20
0	LAMA3	20
0	LINC00052	20
0	LINC00271	20
0	LINC00854	20
0	LINC00993	20
0	LINC01075	20
0	LINC01101	20
0	LINC01191	20
0	LINC01307	20
0	LINC01322	20
0	LINC01411	20
0	LINC01473	20
0	LINC01500	20
0	LOC100500773	20
0	LOC100996654	20
0	LOC101927421	20
0	LOC101927881	20
0	LOC101928298	20
0	LOC101928304	20
0	LOC105376360	20
0	LRP2	20
0	LRPPRC	20
0	MIR100HG	20
0	MIR646HG	20
0	MLIP	20
0	MRM1	20
0	MTSS1	20
0	MYCBP2	20
0	MYO1B	20
0	MYOM2	20
0	NBPF8	20
0	NXPE2	20
0	OR2Z1	20
0	OSBPL1A	20
0	PAPOLA	20
0	PCDH11X	20
0	PCNX1	20
0	PDE9A	20
0	PDSS2	20
0	PLCB4	20
0	PMAIP1	20
0	PPEF2	20
0	PXDNL	20
0	RAMP3	20
0	RAP1GAP2	20
0	RAPGEF1	20
0	RBM47	20
0	RFTN1	20
0	RGPD3	20
0	RGS3	20
0	RXRA	20
0	SDK2	20
0	SGMS1	20
0	SHROOM3	20
0	SLC26A7	20
0	SMAD6	20
0	SPATA8	20
0	SPIDR	20
0	SRGAP3	20
0	SRPK2	20
0	SULF2	20
0	SVIL	20
0	TAMM41	20
0	TCF12	20
0	TG	20
0	THADA	20
0	TINAG	20
0	TNFSF11	20
0	TNR	20
0	TPPP	20
0	TRDN	20
0	TSPAN9	20
0	UNCX	20
0	VAV2	20
0	VIPR2	20
0	ZEB1	20
0	ZNF726	20
0	ABI3BP	19
0	ABLIM1	19
0	ADTRP	19
0	AMY1A	19
0	ANKRD30BP2	19
0	ANTXR1	19
0	APOBEC3H	19
0	ARHGAP18	19
0	ARHGAP26	19
0	ARHGAP42	19
0	ARL15	19
0	ARNT2	19
0	ATOH1	19
0	ATP10B	19
0	ATP11A	19
0	ATXN10	19
0	BAZ2B	19
0	C18ORF54	19
0	C21ORF62	19
0	CAVIN4	19
0	CCNG2	19
0	CD109	19
0	CDCA2	19
0	CDYL	19
0	CEP112	19
0	CEP128	19
0	CHN2	19
0	CNIH3	19
0	DANT2	19
0	DNAH6	19
0	DNAJC1	19
0	DSCR3	19
0	DYM	19
0	DYNC1I1	19
0	EBF1	19
0	EBF2	19
0	EFNA5	19
0	EIPR1	19
0	EPHA7	19
0	ETV3	19
0	FAM86DP	19
0	FGF3	19
0	FHOD3	19
0	FLRT2	19
0	FNDC1	19
0	FOLH1	19
0	GALNT14	19
0	GALNT2	19
0	GRIA1	19
0	GRM1	19
0	HLX	19
0	HMHB1	19
0	IGF1	19
0	IL1RAP	19
0	ITSN2	19
0	KCNIP1	19
0	KCNK12	19
0	KIF13A	19
0	L3MBTL4	19
0	LAMC1	19
0	LDLRAD3	19
0	LHFPL6	19
0	LINC00161	19
0	LINC00430	19
0	LINC00578	19
0	LINC00618	19
0	LINC01182	19
0	LINC01250	19
0	LINC01524	19
0	LOC100507377	19
0	LOC101926960	19
0	LOC101927378	19
0	LOC101928858	19
0	LOC101929095	19
0	LOC150935	19
0	LSM14A	19
0	MIR1468	19
0	MLLT3	19
0	MTCL1	19
0	MYO1E	19
0	NELL2	19
0	NOVA1	19
0	OSBPL8	19
0	OSTF1	19
0	OTOR	19
0	OTUD4	19
0	PATJ	19
0	PDCL3	19
0	PEMT	19
0	PKHD1	19
0	PRDM15	19
0	PTPRR	19
0	RAB3C	19
0	SCN7A	19
0	SEMA6A	19
0	SIPA1L3	19
0	SLC23A2	19
0	SLC44A5	19
0	STEAP2-AS1	19
0	STIM2	19
0	SUPT3H	19
0	SVEP1	19
0	SYK	19
0	TEX29	19
0	TFAP2C	19
0	TLE3	19
0	TMEM163	19
0	TMEM229A	19
0	TNFSF13B	19
0	TRABD2B	19
0	TRIB1	19
0	TTLL11	19
0	WSCD1	19
0	XRCC4	19
0	ZBTB7C	19
0	ZNF267	19
0	ZNF423	19
0	ZNF626	19
0	ZNF716	19
0	ZRANB3	19
0	ZSWIM2	19
0	ABHD5	18
0	ADCY9	18
0	AGR3	18
0	ALKAL2	18
0	ALX4	18
0	ARHGAP10	18
0	ARID2	18
0	BTBD11	18
0	CABCOCO1	18
0	CENPE	18
0	CFAP77	18
0	CGNL1	18
0	CLIC5	18
0	CNKSR3	18
0	COL11A1	18
0	CREB1	18
0	CTAGE1	18
0	DCDC2C	18
0	DCN	18
0	DDX50	18
0	DHRS2	18
0	DOCK2	18
0	DPF3	18
0	DSCAML1	18
0	DST	18
0	DTNB	18
0	EPB41L4A	18
0	EXOC5	18
0	EYA2	18
0	FANCC	18
0	FBXL4	18
0	FGF18	18
0	FIG4	18
0	FOCAD	18
0	GABRB2	18
0	GAREM1	18
0	GTF2H5	18
0	HIPK3	18
0	HS3ST2	18
0	IKZF2	18
0	INSIG2	18
0	ITGA11	18
0	JARID2	18
0	KIAA1211	18
0	LINC00276	18
0	LINC00330	18
0	LINC00550	18
0	LINC00574	18
0	LINC00971	18
0	LINC01090	18
0	LINC01132	18
0	LINC01216	18
0	LINC01297	18
0	LINC01581	18
0	LINC01613	18
0	LINC02208	18
0	LMO1	18
0	LOC101927394	18
0	LOC101928211	18
0	LOC257396	18
0	LOC399886	18
0	LRRC9	18
0	MAP1LC3B2	18
0	MEG9	18
0	MEGF11	18
0	MIR3169	18
0	MIR3201	18
0	MIR365B	18
0	MIR4290HG	18
0	MIR4468	18
0	MIR514A2	18
0	MIR548AJ2	18
0	MIR548G	18
0	MIR6730	18
0	MSI2	18
0	MUC16	18
0	MYO9A	18
0	NAMPT	18
0	NCAM1	18
0	NDN	18
0	NEDD9	18
0	NID2	18
0	NINJ2	18
0	NOS1	18
0	NR5A2	18
0	NRCAM	18
0	NTRK3	18
0	PACRG	18
0	PCMTD1	18
0	PDE5A	18
0	PELI2	18
0	PKIB	18
0	PLB1	18
0	PLEKHA5	18
0	POC5	18
0	POF1B	18
0	PRDM5	18
0	RANBP3L	18
0	RANBP6	18
0	REG3A	18
0	SDHAF3	18
0	SEM1	18
0	SKAP2	18
0	SLC8A1-AS1	18
0	SLCO3A1	18
0	SPATA31A5	18
0	SYBU	18
0	TFPI	18
0	TMEM132E	18
0	TPH2	18
0	TRERF1	18
0	TRIM42	18
0	TRIML1	18
0	TSEN15	18
0	VPS13C	18
0	VPS50	18
0	WWC1	18
0	ZFPM2	18
0	ZNF596	18
0	ZNF770	18
0	ZNF99	18
0	AK5	17
0	AKAP11	17
0	ALCAM	17
0	ANAPC1	17
0	ANKRD17	17
0	APBB2	17
0	BMPR1A	17
0	CACNB2	17
0	CAMK2D	17
0	CDK19	17
0	CFAP54	17
0	CFAP61	17
0	CHRD	17
0	CLVS2	17
0	COL23A1	17
0	COL28A1	17
0	COLEC12	17
0	CPQ	17
0	CRB1	17
0	CTXN3	17
0	DCDC1	17
0	DIP2B	17
0	DNAH1	17
0	DNAH3	17
0	DPYD-AS1	17
0	DPYSL3	17
0	EBF3	17
0	ELF1	17
0	ENPP7P13	17
0	EPB41L3	17
0	ERGIC3	17
0	ESR1	17
0	ETAA1	17
0	EVI5	17
0	FAM230B	17
0	FAM69A	17
0	FAM72C	17
0	FARP1	17
0	FCHSD2	17
0	FLT1	17
0	FTO	17
0	GCOM1	17
0	GNA12	17
0	GPAT3	17
0	GULP1	17
0	HAPLN1	17
0	IQCA1	17
0	IRS2	17
0	KANSL1	17
0	KIF13B	17
0	KIF6	17
0	LINC00226	17
0	LINC00251	17
0	LINC00351	17
0	LINC00443	17
0	LINC00845	17
0	LINC00929	17
0	LINC01102	17
0	LINC01331	17
0	LINC01539	17
0	LMO3	17
0	LOC100506869	17
0	LOC101927437	17
0	LOC101929413	17
0	LOC101929452	17
0	LOC102724301	17
0	LOC102724957	17
0	LOC442497	17
0	LRIF1	17
0	LRRC3B	17
0	LRRFIP2	17
0	MAP2K4	17
0	MAP9	17
0	MAPK10	17
0	MAPT	17
0	MBP	17
0	MDH1	17
0	MED12L	17
0	MID1	17
0	MIMT1	17
0	MIPOL1	17
0	MIR1273C	17
0	MIR5011	17
0	MIR548AB	17
0	MIR548H3	17
0	MIR548O2	17
0	MMD	17
0	MPDZ	17
0	MYLK	17
0	MYOM1	17
0	NECTIN1	17
0	NOS1AP	17
0	OR4N3P	17
0	OTOS	17
0	OTUD1	17
0	OTUD7A	17
0	PARP11	17
0	PCDH17	17
0	PDE3B	17
0	PDZD2	17
0	PEAK1	17
0	PHF14	17
0	PHF21B	17
0	PICALM	17
0	PIP5K1B	17
0	PJA2	17
0	PKP4	17
0	PLCE1	17
0	PLEKHG1	17
0	POTEB3	17
0	PPP2R5E	17
0	PRICKLE2	17
0	PRUNE2	17
0	RAB3GAP2	17
0	RNF220	17
0	RYK	17
0	SFRP1	17
0	SH3PXD2A	17
0	SLC16A10	17
0	SLC25A13	17
0	SMARCC1	17
0	SNORA88	17
0	SP100	17
0	SRBD1	17
0	SSBP3	17
0	STXBP4	17
0	SV2B	17
0	TENM1	17
0	THNSL2	17
0	TRIP13	17
0	TRPC6	17
0	TRY2P	17
0	TSHZ3	17
0	TTC17	17
0	UBE3C	17
0	UBR5	17
0	UGGT2	17
0	UNQ6494	17
0	UST	17
0	UXS1	17
0	WDPCP	17
0	ZFHX3	17
0	ZNF831	17
0	ADAMTS10	16
0	ADGRF1	16
0	AK9	16
0	ANKRD20A4	16
0	ATG7	16
0	BANF2	16
0	BCAR3	16
0	BCR	16
0	BMPER	16
0	C5ORF67	16
0	CACNG3	16
0	CAMK2B	16
0	CAND1	16
0	CCDC68	16
0	CCR4	16
0	CD82	16
0	CDON	16
0	CELSR1	16
0	CENPF	16
0	CFAP126	16
0	CFAP46	16
0	CHODL	16
0	CHST15	16
0	COL4A4	16
0	CRACR2A	16
0	CRTAC1	16
0	CST5	16
0	DAB2IP	16
0	DIAPH3	16
0	DNAJB9	16
0	DNER	16
0	ELOVL6	16
0	ELP3	16
0	ELP4	16
0	EML6	16
0	FAM46C	16
0	FAM66E	16
0	FGGY	16
0	FYN	16
0	GABRB3	16
0	GATAD2A	16
0	GFPT2	16
0	GGTLC1	16
0	GPBP1	16
0	GPR12	16
0	GSG1L	16
0	HDDC2	16
0	HECW1	16
0	HHIP	16
0	HMCN2	16
0	HUNK	16
0	INPP5A	16
0	INPP5D	16
0	KC6	16
0	KLHL13	16
0	KLHL25	16
0	LAMB4	16
0	LEF1-AS1	16
0	LHFPL2	16
0	LINC00320	16
0	LINC00397	16
0	LINC00424	16
0	LINC00898	16
0	LINC00989	16
0	LINC01036	16
0	LINC01195	16
0	LINC01234	16
0	LINC01256	16
0	LINC01387	16
0	LINC01468	16
0	LINC01522	16
0	LINC01622	16
0	LINC01994	16
0	LMBR1	16
0	LMCD1-AS1	16
0	LOC100133091	16
0	LOC100996635	16
0	LOC101927079	16
0	LOC101927657	16
0	LOC101927709	16
0	LOC102467080	16
0	LOC102546229	16
0	LOC388813	16
0	LOC728730	16
0	MACF1	16
0	MAFB	16
0	MAP2K6	16
0	MED27	16
0	MIR1208	16
0	MIR4278	16
0	MIR466	16
0	MIR6085	16
0	MKL1	16
0	MPP7	16
0	MTTP	16
0	MYO5A	16
0	NAB1	16
0	NALCN-AS1	16
0	NBEAL1	16
0	NBPF22P	16
0	NCK2	16
0	NCOA2	16
0	NEO1	16
0	NETO1	16
0	NF1	16
0	NPHP3-ACAD11	16
0	NSMCE2	16
0	OPHN1	16
0	OR11H1	16
0	OTOGL	16
0	PCTP	16
0	PHACTR2	16
[truncated: 34,809 more rows]

## Sheet: Overall ASD-linked Genes Count
Cluster	Gene-Symbol	Count
0	CSMD1	339
0	RBFOX1	243
0	NRXN1	171
0	DPP10	154
0	WWOX	152
0	CNTNAP5	144
0	ROBO1	144
0	CNTN5	141
0	GRIK2	111
0	TSN	111
0	CDH8	104
0	NRXN3	101
0	LRFN5	99
0	C3ORF58	93
0	CTNNA3	93
0	KHDRBS3	93
0	NAALADL2	93
0	SLC16A7	93
0	CTNNA2	90
0	KHDRBS2	89
0	PTPRT	89
0	FHIT	88
0	CADM2	84
0	CNTN3	82
0	MACROD2	82
0	PRKN	82
0	GRM7	81
0	PCDH15	81
0	NEGR1	80
0	NXPH1	78
0	GRID2	77
0	KDM4C	77
0	CTNND2	75
0	NRG1	75
0	REEP3	74
0	SHOX	72
0	CNTNAP2	70
0	CDH13	67
0	DLGAP1	67
0	MC4R	67
0	PARD3B	65
0	ZBTB20	65
0	FBXO33	64
0	IMMP2L	64
0	AUTS2	63
0	CNTN6	63
0	DAB1	61
0	HTR2A	61
0	NLGN1	61
0	CACNA2D3	60
0	NR3C2	60
0	DSCAM	59
0	ERBB4	59
0	KCNJ2	57
0	ROBO2	57
0	MYT1L	56
0	SHANK2	56
0	RBMS3	55
0	DPP6	53
0	MSR1	53
0	VPS13B	53
0	CCDC91	52
0	MEIS2	52
0	ANKS1B	51
0	ASTN2	50
0	KRR1	50
0	AGBL4	49
0	CAMTA1	49
0	PDE1C	49
0	GPC6	48
0	USH2A	47
0	CACNA2D1	46
0	DLGAP2	46
0	ELAVL2	46
0	KCNMA1	46
0	PLCB1	46
0	YTHDC2	46
0	PBX1	45
0	PCDH10	44
0	ARHGAP24	43
0	ASMT	43
0	NAV2	43
0	SLC24A2	43
0	ZNF804A	42
0	ARHGAP15	41
0	CLSTN2	40
0	CNTN4	40
0	EPHA6	40
0	PCDH9	40
0	PSD3	40
0	TBC1D5	40
0	GABRG3	39
0	MDGA2	39
0	NTRK2	39
0	ANK3	38
0	CACNA1C	38
0	DIP2C	38
0	DOCK10	38
0	SOX5	38
0	GPHN	37
0	GRIP1	37
0	KIRREL3	37
0	PDE4B	37
0	SYN3	37
0	AGAP1	36
0	GRM8	36
0	IL1RAPL1	36
0	MYO16	36
0	RGS7	36
0	GPD2	35
0	GRIN2A	35
0	RIMS1	35
0	FBXO11	34
0	GRID1	34
0	GUCY1A2	34
0	OPRM1	34
0	RPS6KA3	34
0	TCF7L2	34
0	TRAPPC9	34
0	CADPS	33
0	KCND2	33
0	LRBA	33
0	NCKAP5	33
0	GRIN2B	32
0	NFIA	32
0	RPS6KA2	32
0	APP	31
0	GRM5	31
0	SND1	31
0	BRINP1	30
0	CNTNAP4	30
0	EXOC6B	30
0	FAT1	30
0	KCNS3	30
0	MBD5	30
0	SYNE1	30
0	CACNA1E	29
0	CADPS2	29
0	ATRNL1	28
0	DPYD	28
0	PTEN	28
0	ARX	27
0	CASK	27
0	CUX1	27
0	DOCK4	27
0	EXT1	27
0	GALNT13	27
0	MIB1	27
0	PCCA	27
0	PREX1	27
0	SEMA5A	27
0	SNTG2	27
0	TCF4	27
0	ARID1B	26
0	BCL11A	26
0	CELF4	26
0	IL1RAPL2	26
0	ITPR1	26
0	MCC	26
0	PRKCA	26
0	RFX3	26
0	SCFD2	26
0	SPP2	26
0	ARHGEF10	25
0	FOXP1	25
0	GABRB1	25
0	MED13	25
0	RELN	25
0	STK39	25
0	WDFY4	25
0	ADK	24
0	AGMO	24
0	CARD11	24
0	DOCK1	24
0	ESRRB	24
0	GABBR2	24
0	GRM4	24
0	MED13L	24
0	NTNG1	24
0	RIT2	24
0	SLC9A9	24
0	TPO	24
0	XPO1	24
0	ABCA13	23
0	ANK2	23
0	CDH9	23
0	ERG	23
0	GRIK3	23
0	PRKCB	23
0	RERE	23
0	SCN2A	23
0	ANXA1	22
0	CNR1	22
0	GSK3B	22
0	NFIB	22
0	RB1CC1	22
0	ARHGAP32	21
0	CAMK4	21
0	CHD7	21
0	CHRM3	21
0	CLASP1	21
0	CNGB3	21
0	IFNGR1	21
0	KANK1	21
0	LRFN2	21
0	PLXNA4	21
0	RFWD2	21
0	TRIO	21
0	ZNF385B	21
0	CADM1	20
0	CASZ1	20
0	CMIP	20
0	CTTNBP2	20
0	GRIK4	20
0	LRP2	20
0	LRPPRC	20
0	PCDH11X	20
0	SRGAP3	20
0	ARNT2	19
0	BAZ2B	19
0	FOLH1	19
0	GALNT14	19
0	GRIA1	19
0	MYO1E	19
0	PATJ	19
0	ZNF626	19
0	CGNL1	18
0	DST	18
0	EXOC5	18
0	JARID2	18
0	MEGF11	18
0	NRCAM	18
0	NTRK3	18
0	TPH2	18
0	CACNB2	17
0	COL28A1	17
0	DNAH3	17
0	DPYSL3	17
0	EBF3	17
0	ESR1	17
0	FLT1	17
0	KIF13B	17
0	NOS1AP	17
0	OTUD7A	17
0	PRICKLE2	17
0	PRUNE2	17
0	TRPC6	17
0	TSHZ3	17
0	UBE3C	17
0	UBR5	17
0	ATG7	16
0	DIAPH3	16
0	DNER	16
0	ELP4	16
0	GABRB3	16
0	MYO5A	16
0	NEO1	16
0	NF1	16
0	OPHN1	16
0	PLPPR4	16
0	RAPGEF4	16
0	TCF20	16
0	USP7	16
0	ADAMTS18	15
0	ADCY5	15
0	ASH1L	15
0	ATP8A1	15
0	CECR2	15
0	DNMT3A	15
0	DPYSL2	15
0	EPC2	15
0	FOXP2	15
0	HIVEP3	15
0	KIF5C	15
0	MAP2	15
0	MAPK1	15
0	MKL2	15
0	NBEA	15
0	RANBP17	15
0	SASH1	15
0	SUCLG2	15
0	TRIP12	15
0	UBE3A	15
0	ZNF827	15
0	ABAT	14
0	CHRNA7	14
0	CREBBP	14
0	DOCK8	14
0	DRD2	14
0	FAM19A2	14
0	FAM47A	14
0	JMJD1C	14
0	KCNQ3	14
0	KCNT1	14
0	KMT2C	14
0	MTX2	14
0	MYH10	14
0	NLGN4X	14
0	PHF2	14
0	RNF38	14
0	SLC4A10	14
0	ST8SIA2	14
0	TANC2	14
0	VIP	14
0	WDFY3	14
0	YEATS2	14
0	ACTN4	13
0	AFF2	13
0	ANKRD11	13
0	ASPM	13
0	CACNA1D	13
0	CUL3	13
0	DYRK1A	13
0	FBN1	13
0	GLIS1	13
0	MUC12	13
0	MUC4	13
0	NIPBL	13
0	PTPN11	13
0	SMAD4	13
0	STXBP5	13
0	TBL1XR1	13
0	UBE2H	13
0	UPF2	13
0	AR	12
0	ATP10A	12
0	ATP2B2	12
0	CDH22	12
0	CTCF	12
0	EML1	12
0	EPS8	12
0	GNA14	12
0	GPR139	12
0	KIT	12
0	LAMA1	12
0	MET	12
0	MSN	12
0	NRP2	12
0	PACS1	12
0	PTPRC	12
0	SETBP1	12
0	TECTA	12
0	TRPM1	12
0	UNC79	12
0	APBA2	11
0	ASXL3	11
0	AVPR1A	11
0	BRAF	11
0	BRSK2	11
0	CDH10	11
0	CDK8	11
0	DUSP22	11
0	EXOC6	11
0	HECW2	11
0	IL1R2	11
0	KATNAL1	11
0	KDM4B	11
0	MEF2C	11
0	NRXN2	11
0	NSD1	11
0	PNPLA7	11
0	PTBP2	11
0	SHANK3	11
0	SMG6	11
0	SYN2	11
0	TNRC6B	11
0	WNK3	11
0	ZSWIM5	11
0	ADRB2	10
0	CD38	10
0	DLG1	10
0	EGR2	10
0	ERBIN	10
0	GAS2	10
0	GDA	10
0	HLA-DRB1	10
0	HYDIN	10
0	IFNG	10
0	MTOR	10
0	NAA15	10
0	NEFL	10
0	PAH	10
0	SH3KBP1	10
0	SLC25A24	10
0	TRRAP	10
0	ZBTB16	10
0	AKAP9	9
0	BDNF	9
0	CHD2	9
0	CHD8	9
0	DDX11	9
0	DMXL2	9
0	DNAH17	9
0	DRD3	9
0	EMSY	9
0	FGFR2	9
0	GADD45B	9
0	GIGYF2	9
0	JAKMIP1	9
0	KAT6A	9
0	LAMB1	9
0	LMX1B	9
0	NUAK1	9
0	PER2	9
0	PTGER3	9
0	RAB2A	9
0	SETD2	9
0	SLCO1B3	9
0	SNAP25	9
0	TBC1D31	9
0	ADARB1	8
0	BCAS1	8
0	BIRC6	8
0	CACNA1B	8
0	CDKL5	8
0	CEP290	8
0	DLGAP4	8
0	DYNC1H1	8
0	EHMT1	8
0	FABP5	8
0	FAM19A3	8
0	GABRA5	8
0	HECTD4	8
0	ICA1	8
0	KATNAL2	8
0	KCNB1	8
0	KIF21B	8
0	KMT5B	8
0	MARK1	8
0	MCM6	8
0	NCKAP1	8
0	NCOR1	8
0	NPAS2	8
0	PAX5	8
0	PIK3CG	8
0	POT1	8
0	PRKDC	8
0	PTK7	8
0	RAI1	8
0	TAF1L	8
0	TLK2	8
0	TOP3B	8
0	TTN	8
0	ACHE	7
0	ADCY3	7
0	AGO3	7
0	AMBRA1	7
0	ARHGAP5	7
0	ASAP2	7
0	CA6	7
0	CACNA1I	7
0	CCDC88C	7
0	CDC42BPB	7
0	CDH11	7
0	DLX3	7
0	EFR3A	7
0	EIF4E	7
0	EP300	7
0	EP400	7
0	GPC4	7
0	HNRNPU	7
0	HTR1B	7
0	LNPK	7
0	MCPH1	7
0	NEXMIF	7
0	NIPA2	7
0	OXTR	7
0	PCDH8	7
0	PHF3	7
0	PHIP	7
0	PVALB	7
0	RBM27	7
0	SATB2	7
0	SCN8A	7
0	SH3RF2	7
0	SLC33A1	7
0	SLC6A1	7
0	SPAST	7
0	SYT17	7
0	UNC80	7
0	YWHAE	7
0	ATRX	6
0	BAIAP2	6
0	BCL2	6
0	BRD4	6
0	BTAF1	6
0	CACNA1H	6
0	CAMSAP2	6
0	CEP135	6
0	CHD3	6
0	CSNK1D	6
0	CUX2	6
0	CYLC2	6
0	DIXDC1	6
0	DNAH10	6
0	DNM1L	6
0	EPHB2	6
0	ERMN	6
0	F13A1	6
0	FRK	6
0	GABRA4	6
0	KCND3	6
0	KCNJ15	6
0	KCNQ2	6
0	KDM6A	6
0	MAGED1	6
0	NINL	6
0	PDE4A	6
0	PLAUR	6
0	PPP2CA	6
0	PRICKLE1	6
0	PTCHD1	6
0	PXDN	6
0	RHEB	6
0	SIN3A	6
0	SLC22A9	6
0	SLC25A12	6
0	SNRPN	6
0	SNX5	6
0	SRSF11	6
0	SSPO	6
0	ST7	6
0	STYK1	6
0	TGM3	6
0	TSPAN17	6
0	UBA6	6
0	USP15	6
0	VDR	6
0	WAC	6
0	ABCA10	5
0	ABCA7	5
0	ADNP	5
0	AFF4	5
0	AHDC1	5
0	ALOX5AP	5
0	ASS1	5
0	BBS4	5
0	CD44	5
0	CEP41	5
0	CHD5	5
0	CLN8	5
0	CNKSR2	5
0	DAPK1	5
0	DIP2A	5
0	DNAJC19	5
0	GAD1	5
0	GLRA2	5
0	GNAS	5
0	HOMER1	5
0	KMT2E	5
0	MPP6	5
0	MTR	5
0	MYO9B	5
0	PAFAH1B1	5
0	PHB	5
0	PHF21A	5
0	PINX1	5
0	POLA2	5
0	PTPRB	5
0	QRICH1	5
0	RAD21	5
0	RIMS3	5
0	RNF135	5
0	SCN1A	5
0	SCN9A	5
0	SGSM3	5
0	SLC22A15	5
0	SLC38A10	5
0	SMARCC2	5
0	SPEN	5
0	SYNGAP1	5
0	SYNJ1	5
0	TYR	5
0	WDR93	5
0	ZNF517	5
0	ZNF548	5
0	AGO1	4
0	AGTR2	4
0	ATP6V0A2	4
0	BICDL1	4
0	CAPRIN1	4
0	CD276	4
0	CD99L2	4
0	CNTNAP3	4
0	CPEB4	4
0	CPT2	4
0	CYFIP1	4
0	DCUN1D1	4
0	DCX	4
0	DDC	4
0	DDX3X	4
0	DGKK	4
0	DLGAP3	4
0	DYDC2	4
0	ELOVL2	4
0	EPPK1	4
0	ETFB	4
0	FAM92B	4
0	FGD1	4
0	GPR37	4
0	HDAC8	4
0	IL17RA	4
0	IL6	4
0	KAT2B	4
0	KCNC1	4
0	KIF14	4
0	KMT2A	4
0	KRT26	4
0	MEGF10	4
0	MOCOS	4
0	MYO5C	4
0	NR4A2	4
0	NUP133	4
0	POGZ	4
0	POU3F2	4
0	PPM1D	4
0	PRR12	4
0	RAB11FIP5	4
0	SETD1B	4
0	SLC1A1	4
0	SLC6A4	4
0	SLC7A3	4
0	SLC9A6	4
0	SLITRK5	4
0	SMC3	4
0	SRRM4	4
0	TBL1X	4
0	TBR1	4
0	TRIM33	4
0	TSC2	4
0	USP45	4
0	VLDLR	4
0	VSIG4	4
0	WASF1	4
0	XIRP1	4
0	ZMYND11	4
0	ACE	3
0	ADSL	3
0	AGAP2	3
0	ATP1A1	3
0	CACNA1G	3
0	CBS	3
0	CHD1	3
0	CSNK1E	3
0	CYP11B1	3
0	DAGLA	3
0	DHCR7	3
0	DVL3	3
0	EN2	3
0	FBXO40	3
0	GABRA1	3
0	GALNT8	3
0	GAN	3
0	GAP43	3
0	GGNBP2	3
0	GRIN1	3
0	GTF2I	3
0	HTR7	3
0	KDM5B	3
0	LILRB2	3
0	LRRC1	3
0	LRRC4	3
0	MAGEL2	3
0	MAOB	3
0	MECP2	3
0	MSANTD2	3
0	MYOZ1	3
0	NFE2L3	3
0	NUDCD2	3
0	OR1C1	3
0	PCDH19	3
0	PCDHGA11	3
0	PDZD4	3
0	PRODH	3
0	PYHIN1	3
0	SAE1	3
0	SERPINE1	3
0	SETD5	3
0	SETDB2	3
0	SF3B1	3
0	SLC35A3	3
0	SLC6A3	3
0	SMARCA4	3
0	SMC1A	3
0	SPARCL1	3
0	STAT1	3
0	STXBP1	3
0	SYNCRIP	3
0	SYT3	3
0	TAF6	3
0	TERB2	3
0	TET2	3
0	TOP1	3
0	TSC1	3
0	TTC25	3
0	UBE3B	3
0	UBN2	3
0	UNC13A	3
0	UPB1	3
0	VIL1	3
0	VRK3	3
0	YY1	3
0	ZC3H4	3
0	ZNF292	3
0	ZNF713	3
0	ZWILCH	3
0	AGO4	2
0	ALG6	2
0	APBB1	2
0	ATXN7	2
0	AVPR1B	2
0	BST1	2
0	CAMK2A	2
0	CHMP1A	2
0	CIB2	2
0	CIC	2
0	CLTCL1	2
0	CRHR2	2
0	DEAF1	2
0	DLG4	2
0	DPP4	2
0	DVL1	2
0	EIF4EBP2	2
0	EXOC3	2
0	FABP7	2
0	GNB1L	2
0	GPR85	2
0	GRID2IP	2
0	GRPR	2
0	GSN	2
0	INTS6	2
0	IQSEC2	2
0	KCNJ10	2
0	KMO	2
0	LAMC3	2
0	LAT	2
0	LEO1	2
0	LZTS2	2
0	MAL	2
0	MAPK3	2
0	MCM4	2
0	MTF1	2
0	MTHFR	2
0	MYH4	2
0	NCKAP5L	2
0	NLGN3	2
0	NR1D1	2
0	ODF3L2	2
0	OR2M4	2
0	OR2T10	2
0	P2RX4	2
0	P4HA2	2
0	PAPOLG	2
0	PDK2	2
0	PECR	2
0	PEX7	2
0	PGLYRP2	2
0	POMT1	2
0	PPP2R1B	2
0	PPP2R5D	2
0	PSMD12	2
0	RAB43	2
0	RAC1	2
0	RAD21L1	2
0	RALA	2
0	RALGAPB	2
0	RASSF5	2
0	SBF1	2
0	SCP2	2
0	SEMA3F	2
0	SET	2
0	SETDB1	2
0	SLC22A3	2
0	SLC29A4	2
0	SLC30A5	2
0	SRCAP	2
0	SYAP1	2
0	TBC1D23	2
0	TBX1	2
0	TERF2	2
0	TERT	2
0	TNIP2	2
0	TSPAN7	2
0	TUBGCP5	2
0	UCN3	2
0	VASH1	2
0	WNT2	2
0	ZNF18	2
0	ZNF559	2
0	ZNF774	2
0	ZNF8	2
0	ADA	1
0	ALDH5A1	1
0	AMPD1	1
0	APC	1
0	ARHGAP11B	1
0	ARHGEF9	1
0	ATP1A3	1
0	AZGP1	1
0	BRCA2	1
0	CACNA1F	1
0	CASC4	1
0	CC2D1A	1
0	CDKN1B	1
0	CELF6	1
0	CHRNB3	1
0	CLSTN3	1
0	CUL7	1
0	CYP27A1	1
0	DAPP1	1
0	DGKZ	1
0	DHX30	1
0	DLX1	1
0	DUSP15	1
0	EIF3G	1
0	EPHB6	1
0	FABP3	1
0	FCRL6	1
0	FEZF2	1
0	FOXG1	1
0	GATM	1
0	GRIK5	1
0	HDC	1
0	HDLBP	1
0	HLA-B	1
0	HMGN1	1
0	HNRNPH2	1
0	HTR3A	1
0	HTR3C	1
0	IL17A	1
0	INPP1	1
0	ITGA4	1
0	ITGB3	1
0	KCNK7	1
0	KCTD13	1
0	LEP	1
0	LZTR1	1
0	MAOA	1
0	MAPK8IP2	1
0	MBD6	1
0	MFRP	1
0	NDUFA5	1
0	NLGN4Y	1
0	NOS2	1
0	NR2F1	1
0	NTRK1	1
0	OTX1	1
0	PAK2	1
0	PCDHA1	1
0	PCDHA10	1
0	PDCD1	1
0	PER1	1
0	PHRF1	1
0	PLXNA3	1
0	PLXNB1	1
0	PPFIA1	1
0	PRPF39	1
0	PSMD10	1
0	PTGS2	1
0	RAB19	1
0	RASD1	1
0	SCN4A	1
0	SEZ6L2	1
0	SLC12A5	1
0	SLC25A14	1
0	SLC25A27	1
0	SLC30A3	1
0	SLC7A5	1
0	SLC7A7	1
0	SYN1	1
0	TAF1C	1
0	TAOK2	1
0	TH	1
0	THBS1	1
0	TMLHE	1
0	TOMM20	1
0	TRAF7	1
0	TSPOAP1	1
0	ZNF462	1
1	ABCA13	6
1	ANK2	6
1	CDC42BPB	6
1	CSMD1	6
1	BIRC6	4
1	CAPN12	4
1	DNAH3	4
1	CADM2	3
1	CLTCL1	3
1	CNR2	3
1	CTTNBP2	3
1	DSCAM	3
1	GIGYF1	3
1	GRIK5	3
1	KDM6B	3
1	NAV2	3
1	PAX5	3
1	SRGAP3	3
1	TRIO	3
1	XIRP1	3
1	ZWILCH	3
1	AGO1	2
1	BTAF1	2
1	CACNA2D3	2
1	CCT4	2
1	CDH10	2
1	CDH13	2
1	CLASP1	2
1	CNTNAP4	2
1	CNTNAP5	2
1	CTNNA3	2
1	DLGAP1	2
1	DLGAP2	2
1	HDLBP	2
1	HECTD4	2
1	KMT5B	2
1	LRBA	2
1	MUC4	2
1	MYH10	2
1	MYO1E	2
1	NCKAP1	2
1	NIPBL	2
1	NUAK1	2
1	PRKCA	2
1	PRUNE2	2
1	PTK7	2
1	PTPN11	2
1	RBM27	2
1	TBC1D31	2
1	UBE3C	2
1	ZNF559	2
1	AGAP2	1
1	AGMO	1
1	AGO3	1
1	ANXA1	1
1	APBB1	1
1	ARHGAP33	1
1	ASMT	1
1	ASXL3	1
1	ATP10A	1
1	ATRNL1	1
1	BAZ2B	1
1	C3ORF58	1
1	CACNA1E	1
1	CACNA2D1	1
1	CAMTA1	1
1	CDH8	1
1	CELF4	1
1	CGNL1	1
1	CHST5	1
1	CNGB3	1
1	CNTN3	1
1	CRHR2	1
1	DAPP1	1
1	DIP2C	1
1	DOCK1	1
1	DOCK8	1
1	EIF3G	1
1	EPPK1	1
1	ERBIN	1
1	FABP5	1
1	FAM92B	1
1	FAT1	1
1	FEZF2	1
1	GLO1	1
1	GLRA2	1
1	GPR139	1
1	GRIK4	1
1	HIVEP3	1
1	IQGAP3	1
1	JAKMIP1	1
1	KAT2B	1
1	KDM4C	1
1	KIAA1586	1
1	KRR1	1
1	LAMB1	1
1	LRFN2	1
1	MDGA2	1
1	MPP6	1
1	MYH4	1
1	MYO1A	1
1	MYO5C	1
1	NAALADL2	1
1	NDUFA5	1
1	NEGR1	1
1	NFIA	1
1	NFIB	1
1	NINL	1
1	NR3C2	1
1	NRXN2	1
1	OR52M1	1
1	OTUD7A	1
1	OXT	1
1	PARD3B	1
1	PCDHA13	1
1	PCDHAC1	1
1	PHF2	1
1	PHF3	1
1	PHRF1	1
1	PINX1	1
1	PNPLA7	1
1	PSD3	1
1	RAB2A	1
1	RAPGEF4	1
1	RBFOX1	1
1	REEP3	1
1	RNF38	1
1	SCN8A	1
1	SDC2	1
1	SGSM3	1
1	SHANK1	1
1	SHANK2	1
1	SLC16A3	1
1	SLC22A9	1
1	SLC25A39	1
1	SLC30A5	1
1	SLC35A3	1
1	SLITRK5	1
1	SSPO	1
1	ST8SIA2	1
1	SYN3	1
1	TAF1L	1
1	TBC1D5	1
1	TECTA	1
1	TLK2	1
1	TM4SF19	1
1	TOP3B	1
1	UBN2	1
1	UPF2	1
1	WWOX	1
1	ZNF292	1
1	ZNF385B	1
1	ZNF774	1
1	ZSWIM5	1
2	CSMD1	36
2	RBFOX1	32
2	NRXN1	29
2	C3ORF58	20
2	CNTNAP5	20
2	GRID2	19
2	NRG1	19
2	AUTS2	17
2	NEGR1	17
2	ROBO1	17
2	DAB1	16
2	FHIT	16
2	SLC24A2	16
2	TSN	16
2	CDH8	15
2	CTNNA2	15
2	CNTN5	14
2	PRKN	14
2	KDM4C	13
2	LRBA	13
2	ANKS1B	12
2	CADM2	12
2	GRIK2	12
2	REEP3	12
2	CTNND2	11
2	DIP2C	11
2	ELAVL2	11
2	GPD2	11
2	KHDRBS2	11
2	LRFN2	11
2	NRXN3	11
2	AGAP1	10
2	CACNA2D3	10
2	DSCAM	10
2	ERBB4	10
2	LRFN5	10
2	MACROD2	10
2	PARD3B	10
2	SLC16A7	10
2	VPS13B	10
2	ZNF804A	10
2	CLSTN2	9
2	CNTN3	9
2	DPP6	9
2	MYT1L	9
2	WWOX	9
2	YTHDC2	9
2	CCDC91	8
2	CNTNAP2	8
2	FBXO33	8
2	GRM8	8
2	IL1RAPL1	8
2	KHDRBS3	8
2	NLGN1	8
2	NXPH1	8
2	RELN	8
2	SHOX	8
2	ASMT	7
2	DPP10	7
2	EPHA6	7
2	GRIK4	7
2	GRIN2B	7
2	ITPR1	7
2	MBD5	7
2	NAV2	7
2	OPRM1	7
2	SYN3	7
2	SYNE1	7
2	ZBTB20	7
2	BRINP1	6
2	CDH13	6
2	GRID1	6
2	MIB1	6
2	MSR1	6
2	PCDH10	6
2	PCDH15	6
2	PDE1C	6
2	PRKCB	6
2	PTPRT	6
2	RBMS3	6
2	ROBO2	6
2	SLC9A9	6
2	TRAPPC9	6
2	UBE3C	6
2	AGMO	5
2	ARHGEF10	5
2	ATP2B2	5
2	CACNA1C	5
2	CACNA2D1	5
2	CDH10	5
2	CDH9	5
2	CELF4	5
2	CLASP1	5
2	CUX1	5
2	DLGAP2	5
2	EGR2	5
2	EPC2	5
2	FAM47A	5
2	GDA	5
2	GRM5	5
2	IL1RAPL2	5
2	KANK1	5
2	KATNAL2	5
2	KCNJ2	5
2	KIRREL3	5
2	NBEA	5
2	NCKAP5	5
2	PCDH11X	5
2	PDE4B	5
2	PLXNA4	5
2	RIMS1	5
2	SETBP1	5
2	SHANK2	5
2	STK39	5
2	TBC1D5	5
2	TCF4	5
2	TRIO	5
2	ADAMTS18	4
2	AGBL4	4
2	APP	4
2	ARHGAP15	4
2	ARHGAP24	4
2	ASTN2	4
2	CACNB2	4
2	CADPS2	4
2	CAMK4	4
2	CNTN4	4
2	CNTN6	4
2	CTNNA3	4
2	DNER	4
2	DOCK1	4
2	DOCK4	4
2	EMSY	4
2	EPS8	4
2	ERG	4
2	EXOC6B	4
2	FOXP1	4
2	GPHN	4
2	GRIP1	4
2	GUCY1A2	4
2	IMMP2L	4
2	KCNMA1	4
2	KCNS3	4
2	KIT	4
2	KMT5B	4
2	KRR1	4
2	MC4R	4
2	MED13L	4
2	MEIS2	4
2	MYO1E	4
2	MYO5A	4
2	NTRK3	4
2	PAH	4
2	PCCA	4
2	RIT2	4
2	RPS6KA2	4
2	SCFD2	4
2	SND1	4
2	SPP2	4
2	STXBP5	4
2	SYN2	4
2	TBL1XR1	4
2	TCF7L2	4
2	ZNF626	4
2	ACTN4	3
2	AFF2	3
2	ANK3	3
2	ANKRD11	3
2	ATP8A1	3
2	CADPS	3
2	CDK8	3
2	CEP135	3
2	CGNL1	3
2	CNTNAP4	3
2	CUL3	3
2	DDX11	3
2	DLG1	3
2	DLGAP1	3
2	DLGAP4	3
2	DNAH3	3
2	DNMT3A	3
2	FRK	3
2	GABRG3	3
2	GALNT13	3
2	GPC6	3
2	HIVEP3	3
2	HTR2A	3
2	HTR7	3
2	HYDIN	3
2	IFNGR1	3
2	JAKMIP1	3
2	LAMC3	3
2	MAP2	3
2	MCC	3
2	MCPH1	3
2	MDGA2	3
2	MYH10	3
2	NAA15	3
2	NCKAP1	3
2	NCOR1	3
2	NFIB	3
2	PCDH9	3
2	PHF2	3
2	PLCB1	3
2	PRICKLE2	3
2	PRKCA	3
2	PRUNE2	3
2	PSD3	3
2	RBM27	3
2	RFWD2	3
2	RNF38	3
2	TPO	3
2	TRPC6	3
2	TSHZ3	3
2	UBR5	3
2	UNC13A	3
2	USH2A	3
2	WDFY4	3
2	ZBTB16	3
2	ZNF385B	3
2	ADK	2
2	ADNP	2
2	AMBRA1	2
2	APBA2	2
2	APBB1	2
2	APC	2
2	ARHGAP32	2
2	AVPR1A	2
2	AZGP1	2
2	BAZ2B	2
2	BICDL1	2
2	BIRC6	2
2	BRAF	2
2	CA6	2
2	CACNA1B	2
2	CACNA1E	2
2	CACNA1H	2
2	CACNA1I	2
2	CADM1	2
2	CAMTA1	2
2	CECR2	2
2	CHD1	2
2	CHD8	2
2	CHRM3	2
2	CIC	2
2	CLTCL1	2
2	CNGB3	2
2	CNR1	2
2	CNTNAP3	2
2	COL28A1	2
2	CUX2	2
2	CYP27A1	2
2	DIAPH3	2
2	DOCK10	2
2	DOCK8	2
2	DRD2	2
2	DVL3	2
2	EP400	2
2	ERBIN	2
2	ERMN	2
2	ESR1	2
2	ESRRB	2
2	EXOC6	2
2	FAT1	2
2	FGD1	2
2	GABRB1	2
2	GAD1	2
2	GALNT14	2
2	GPC4	2
2	GRIA1	2
2	GRIN2A	2
2	HTR1B	2
2	INPP1	2
2	INTS6	2
2	JMJD1C	2
2	KCND2	2
2	KCNJ15	2
2	KCNK7	2
2	KIF5C	2
2	KMT2C	2
2	MEGF11	2
2	MET	2
2	MUC12	2
2	MYO16	2
2	MYO9B	2
2	NEO1	2
2	NIPBL	2
2	NOS2	2
2	NRXN2	2
2	NTNG1	2
2	NTRK2	2
2	OTUD7A	2
2	PACS1	2
2	PATJ	2
2	PBX1	2
2	PCDH19	2
2	PCDHA1	2
2	PHF3	2
2	PLPPR4	2
2	PNPLA7	2
2	PPFIA1	2
2	PTCHD1	2
2	PTPN11	2
2	PTPRB	2
2	RANBP17	2
2	RASSF5	2
2	RB1CC1	2
2	RFX3	2
2	RPS6KA3	2
2	SCN1A	2
2	SDC2	2
2	SEMA5A	2
2	SETD1B	2
2	SLC22A15	2
2	SLC25A12	2
2	SLC6A1	2
2	SLC7A7	2
2	SPAST	2
2	SRCAP	2
2	SRGAP3	2
2	SUCLG2	2
2	SYNJ1	2
2	TAF1L	2
2	TRIM33	2
2	TRRAP	2
2	TTN	2
2	UBE3A	2
2	UNC79	2
2	UPF2	2
2	USP45	2
2	VIP	2
2	WAC	2
2	ZNF18	2
2	ZSWIM5	2
2	ACE	1
2	ADA	1
2	ADARB1	1
2	AGO1	1
2	AGO3	1
2	AGTR2	1
2	AKAP9	1
2	ALOX5AP	1
2	ANK2	1
2	ANXA1	1
2	AR	1
2	ARID1B	1
2	ARNT2	1
2	ASPM	1
2	ASXL3	1
2	ATP10A	1
2	ATRNL1	1
2	ATRX	1
2	ATXN7	1
2	BCL11A	1
2	BCL2	1
2	BDNF	1
2	CACNA1G	1
2	CAMSAP2	1
2	CAPRIN1	1
2	CASZ1	1
2	CCNK	1
2	CDH11	1
2	CDH22	1
2	CELF6	1
2	CEP290	1
2	CHD2	1
2	CHD5	1
2	CHRNA7	1
2	CIB2	1
2	CMIP	1
2	CNOT3	1
2	CTNNB1	1
2	CUL7	1
2	CX3CR1	1
2	CYFIP1	1
2	CYLC2	1
2	DGKK	1
2	DGKZ	1
2	DLG4	1
2	DLGAP3	1
2	DNM1L	1
2	DPYD	1
2	DPYSL3	1
2	DUSP22	1
2	DYNC1H1	1
2	DYRK1A	1
2	EFR3A	1
2	EHMT1	1
2	ELP4	1
2	EP300	1
2	EPHB2	1
2	EXOC3	1
2	EXT1	1
2	FABP3	1
2	FAM92B	1
2	FBN1	1
2	FBXO11	1
2	FOLH1	1
2	FOXP2	1
2	GABBR2	1
2	GABRA1	1
2	GABRA5	1
2	GABRB3	1
2	GAN	1
2	GAS2	1
2	GIGYF2	1
2	GLIS1	1
2	GLRA2	1
2	GNA14	1
2	GNB1L	1
2	GPR139	1
2	GRIK3	1
2	GRM4	1
2	GSK3B	1
2	GTF2I	1
2	HDAC8	1
2	HECTD4	1
2	IFNG	1
2	IQGAP3	1
2	KATNAL1	1
2	LAMA1	1
2	LAMB1	1
2	LEO1	1
2	LEP	1
2	LRP2	1
2	MAOA	1
2	MBD4	1
2	MED13	1
2	MEGF10	1
2	MKL2	1
2	MTR	1
2	NAALADL2	1
2	NEFL	1
2	NFIA	1
2	NLGN3	1
2	NLGN4X	1
2	NOS1AP	1
2	NPAS2	1
2	NR2F1	1
2	NR3C2	1
2	NR4A2	1
2	NRCAM	1
2	NSD1	1
2	NUAK1	1
2	OPHN1	1
2	OTX1	1
2	OXTR	1
2	PAFAH1B1	1
2	PAK2	1
2	PAPOLG	1
2	PAX5	1
2	PCDHA2	1
2	PER1	1
2	PHB	1
2	PHF21A	1
2	PHIP	1
2	PLCD1	1
2	POMGNT1	1
2	PREX1	1
2	PRICKLE1	1
2	PRKDC	1
2	PSMD12	1
2	PTEN	1
2	PTGER3	1
2	PTPRC	1
2	RAB11FIP5	1
2	RAI1	1
2	RERE	1
2	RGS7	1
2	RHEB	1
2	RPP25	1
2	SATB2	1
2	SCP2	1
2	SET	1
2	SETD2	1
2	SF3B1	1
2	SH3KBP1	1
2	SH3RF2	1
2	SHANK3	1
2	SLC4A10	1
2	SLC7A5	1
2	SLCO1B3	1
2	SMG6	1
2	SOX5	1
2	SPARCL1	1
2	SRSF11	1
2	SSPO	1
2	ST7	1
2	ST8SIA2	1
2	STAT1	1
2	STYK1	1
2	SYNCRIP	1
2	TANC2	1
2	TAOK2	1
2	TBC1D23	1
2	TCF20	1
2	TECTA	1
2	TERB2	1
2	TERT	1
2	TLK2	1
2	TNRC6B	1
2	TPH2	1
2	TRPM1	1
2	TSC2	1
2	TSPOAP1	1
2	UBE3B	1
2	USP15	1
2	VLDLR	1
2	WDFY3	1
2	WNK3	1
2	WNT1	1
2	XPO1	1
2	YY1	1
2	ZC3H4	1
2	ZNF517	1
2	ZNF827	1
3	DNAH17	6
3	CHD8	5
3	ADNP	3
3	PHIP	3
3	USH2A	3
3	CACNA1D	2
3	DMXL2	2
3	DNAH10	2
3	DNAH3	2
3	ABAT	1
3	ANK3	1
3	ASPM	1
3	ATP6V0A2	1
3	BBS4	1
3	CD276	1
3	CEP290	1
3	CHD1	1
3	CSMD1	1
3	CTNND2	1
3	DSCAM	1
3	DST	1
3	EPHB2	1
3	GALNT14	1
3	GRM5	1
3	HTR3C	1
3	IQGAP3	1
3	IRF2BPL	1
3	KATNAL2	1
3	KIT	1
3	LAMA1	1
3	LAMB1	1
3	LAMC3	1
3	LIN7B	1
3	LNPK	1
3	LZTR1	1
3	MED13L	1
3	MKL2	1
3	MUC4	1
3	MYO1A	1
3	MYO5A	1
3	NTRK2	1
3	OR1C1	1
3	PDE4B	1
3	PHF3	1
3	PPP1R3F	1
3	PTEN	1
3	PTPRT	1
3	PXDN	1
3	UBE3C	1
4	ARID1B	6
4	LAMC3	3
4	NLGN1	3
4	EMSY	2
4	FGA	2
4	LRP2	2
4	MBD5	2
4	NFIA	2
4	RANBP17	2
4	AGBL4	1
4	AGO4	1
4	CGNL1	1
4	CHD5	1
4	CMIP	1
4	CNGB3	1
4	CYP27A1	1
4	DIAPH3	1
4	DLGAP1	1
4	DPP6	1
4	ERBIN	1
4	ESR2	1
4	GRIA1	1
4	HTR3C	1
4	IMMP2L	1
4	MEGF11	1
4	MIB1	1
4	NEGR1	1
4	NLGN3	1
4	NRXN2	1
4	NUDCD2	1
4	NXPH1	1
4	PCDH15	1
4	PLAUR	1
4	POLA2	1
4	RIMS1	1
4	SASH1	1
4	SETD5	1
4	SHOX	1
4	TBC1D31	1
4	UBE3C	1
4	WDR93	1
5	SCN2A	6
5	DPP10	3
5	MBOAT7	3
5	SETD2	3
5	ADAMTS18	2
5	ANK2	2
5	ANK3	2
5	CTCF	2
5	CTNNA2	2
5	DPP6	2
5	GIGYF2	2
5	KANK1	2
5	MCC	2
5	PER2	2
5	PLXNB1	2
5	RIMS1	2
5	SHANK3	2
5	TAF6	2
5	TBC1D5	2
5	TGM3	2
5	ACHE	1
5	AKAP9	1
5	APC	1
5	ARHGAP33	1
5	ATP10A	1
5	BRD4	1
5	CACNA1D	1
5	CACNA1I	1
5	CAMTA1	1
5	CAPN12	1
5	CD276	1
5	CELF6	1
5	CEP135	1
5	CHD8	1
5	CNKSR2	1
5	CNTN3	1
5	CSMD1	1
5	CTTNBP2	1
5	CUL3	1
5	DAPK1	1
5	DISC1	1
5	DNAH10	1
5	DNAH3	1
5	DOCK4	1
5	ELAVL3	1
5	EPPK1	1
5	ESRRB	1
5	FBXO11	1
5	GSN	1
5	HECW2	1
5	IL1RAPL1	1
5	INTS6	1
5	ITPR1	1
5	KHDRBS2	1
5	KHDRBS3	1
5	MACROD2	1
5	MFRP	1
5	MYO1E	1
5	NACC1	1
5	NCOR1	1
5	NEGR1	1
5	NR2F1	1
5	NR4A2	1
5	NRXN3	1
5	P2RX5	1
5	PAH	1
5	PAPOLG	1
5	PER1	1
5	PLCD1	1
5	PPP2R1B	1
5	PRKCA	1
5	PRKDC	1
5	PRKN	1
5	PSMD12	1
5	PTEN	1
5	PTPRT	1
5	RAPGEF4	1
5	RASSF5	1
5	RERE	1
5	ROBO1	1
5	SBF1	1
5	SHOX	1
5	SIN3A	1
5	SLC16A7	1
5	SLC38A10	1
5	SNTG2	1
5	SOX5	1
5	SPEN	1
5	STYK1	1
5	TRPM1	1
5	TRRAP	1
5	TSN	1
5	WNK3	1
5	YEATS2	1
5	ZNF517	1
5	ZNF713	1
6	CNTN3	5
6	NRXN1	5
6	ARHGEF10	4
6	CSMD1	4
6	GABRA1	4
6	MDGA2	4
6	NTRK3	4
6	ROBO1	4
6	SYNGAP1	4
6	TRIP12	4
6	WDFY3	4
6	ADCY5	3
6	CUL7	3
6	DIAPH3	3
6	GRIN2B	3
6	TNRC6B	3
6	ZNF462	3
6	AKAP9	2
6	ASH1L	2
6	ASPM	2
6	BDNF	2
6	C3ORF58	2
6	CACNA1H	2
6	CACNA2D3	2
6	CDH8	2
6	CNTN5	2
6	CNTNAP4	2
6	CTTNBP2	2
6	DNAH10	2
6	DPP10	2
6	DST	2
6	ERBB4	2
6	FBXO33	2
6	KCNJ2	2
6	KDM5B	2
6	KIAA1586	2
6	LRBA	2
6	MYO1A	2
6	NUP133	2
6	PDCD1	2
6	PHF21A	2
6	PRKDC	2
6	RANBP17	2
6	RB1CC1	2
6	RBFOX1	2
6	RIT2	2
6	SHANK2	2
6	SRCAP	2
6	SSPO	2
6	SYNE1	2
6	TBR1	2
6	TCF7L2	2
6	TECTA	2
6	TH	2
6	ABCA13	1
6	ABCA7	1
6	ACY1	1
6	ADARB1	1
6	AGMO	1
6	ARHGAP15	1
6	ARID1B	1
6	ARX	1
6	ASXL3	1
6	ATP2B2	1
6	ATP6V0A2	1
6	ATRNL1	1
6	AUTS2	1
6	AZGP1	1
6	BCKDK	1
6	BIRC6	1
6	BRINP1	1
6	BRSK2	1
6	CACNA1C	1
6	CACNA1D	1
6	CAMK2A	1
6	CAMTA1	1
6	CAPN12	1
6	CASZ1	1
6	CCDC88C	1
6	CCDC91	1
6	CDH13	1
6	CGNL1	1
6	CHD3	1
6	CHD8	1
6	CHRNB3	1
6	CMIP	1
6	COL28A1	1
6	CTNNA3	1
6	CUL3	1
6	CUX1	1
6	CUX2	1
6	DAB1	1
6	DHX30	1
6	DLGAP2	1
6	DLX3	1
6	DMPK	1
6	DNAH3	1
6	DPP4	1
6	DPP6	1
6	DYDC2	1
6	DYRK1A	1
6	EPHA6	1
6	EPHB6	1
6	ETFB	1
6	FAM92B	1
6	FHIT	1
6	FOXP1	1
6	GAD1	1
6	GALNT8	1
6	GIGYF1	1
6	GNAS	1
6	GRIP1	1
6	GSN	1
6	GUCY1A2	1
6	HIVEP3	1
6	ILF2	1
6	IQGAP3	1
6	ITGB3	1
6	ITPR1	1
6	JARID2	1
6	KATNAL2	1
6	KCND2	1
6	KCNJ15	1
6	KCNQ2	1
6	KCNS3	1
6	KDM6A	1
6	KHDRBS2	1
6	KIF21B	1
6	KMT2E	1
6	KMT5B	1
6	LRRC1	1
6	MC4R	1
6	MED13	1
6	MEGF10	1
6	MEIS2	1
6	MTR	1
6	MYO1E	1
6	NAV2	1
6	NBEA	1
6	NCKAP5	1
6	NLGN1	1
6	NRXN3	1
6	NTRK2	1
6	OR1C1	1
6	P4HA2	1
6	PARD3B	1
6	PCDH15	1
6	PCDH9	1
6	PCDHA11	1
6	PCDHAC1	1
6	PCDHGA11	1
6	PDE1C	1
6	PHF3	1
6	PPP2R5D	1
6	PRKN	1
6	PTBP2	1
6	PTEN	1
6	PTGER3	1
6	PTPRC	1
6	PTPRT	1
6	PXDN	1
6	SCN2A	1
6	SCN4A	1
6	SHOX	1
6	SLC24A2	1
6	SLC6A1	1
6	SMC3	1
6	SNAP25	1
6	SUCLG2	1
6	TAF6	1
6	TANC2	1
6	TBC1D23	1
6	TCF4	1
6	TERF2	1
6	THRA	1
6	TTN	1
6	UNC13A	1
6	UNC79	1
6	UNC80	1
6	UPF3B	1
6	USP45	1
6	VPS13B	1
6	YEATS2	1
6	ZBTB20	1
6	ZMYND11	1
6	ZNF804A	1
6	ZSWIM5	1
6	ZWILCH	1
7	CSMD1	24
7	RBFOX1	20
7	DPP10	13
7	TSN	13
7	CDH13	12
7	CDH8	12
7	AUTS2	11
7	FHIT	11
7	LRFN5	11
7	NRXN1	11
7	SHOX	10
7	LRBA	9
7	NRXN3	9
7	AGBL4	8
7	ANKS1B	8
7	DPP6	8
7	NAALADL2	8
7	PCDH9	8
7	PLCB1	8
7	SLC16A7	8
7	TCF4	8
7	AGAP1	7
7	CNTN5	7
7	DSCAM	7
7	RBMS3	7
7	DLGAP2	6
7	FOXP1	6
7	GRID2	6
7	WWOX	6
7	ADAMTS18	5
7	CAMTA1	5
7	CDH9	5
7	DAPK1	5
7	EPHA6	5
7	FAT1	5
7	GRIK2	5
7	HIVEP3	5
7	IMMP2L	5
7	KCNJ2	5
7	KDM4C	5
7	KHDRBS2	5
7	MEIS2	5
7	NCKAP5	5
7	OPRM1	5
7	PARD3B	5
7	PRKN	5
7	REEP3	5
7	ROBO1	5
7	AMBRA1	4
7	ANXA1	4
7	ASPM	4
7	ASTN2	4
7	ATRNL1	4
7	CACNA2D3	4
7	CNTN3	4
7	CTNNA2	4
7	DNAH10	4
7	ERBB4	4
7	FAM19A2	4
7	FBXO33	4
7	ITPR1	4
7	KCND2	4
7	KIT	4
7	MC4R	4
7	NFIA	4
7	PCDH10	4
7	PCDHA1	4
7	PLXNA4	4
7	PPFIA1	4
7	ROBO2	4
7	SLC24A2	4
7	SUCLG2	4
7	TRIO	4
7	USH2A	4
7	ZBTB20	4
7	ACE	3
[truncated: 451 more rows]

## Sheet: Genes and related Pathways
Cluster	Gene	GO element type	GO code	GO name	FE	FDR
0	A1CF	cellular_component	GO:0005737	cytoplasm	1.13078	5.32142e-47
0	A1CF	cellular_component	GO:0005654	nucleoplasm	1.11678	1.03528e-27
0	A1CF	cellular_component	GO:0005634	nucleus	1.08359	7.62046e-22
0	A1CF	cellular_component	GO:0005783	endoplasmic reticulum	1.11367	3.87904e-06
0	A1CF	molecular_function	GO:0005515	protein binding	1.0875	6.44481e-100
0	A1CF	molecular_function	GO:0003723	RNA binding	1.08857	0.000227915
0	A1CF	molecular_function	GO:0003729	mRNA binding	1.164	0.0414104
0	A2M	cellular_component	GO:0070062	extracellular exosome	1.07515	1.39907e-05
0	A2M	cellular_component	GO:0062023	collagen-containing extracellular matrix	1.11428	0.0321247
0	A2M	molecular_function	GO:0005515	protein binding	1.0875	6.44481e-100
0	A2M	molecular_function	GO:0042802	identical protein binding	1.1169	1.10646e-08
0	A2ML1	cellular_component	GO:0070062	extracellular exosome	1.07515	1.39907e-05
0	A3GALT2	cellular_component	GO:0005794	Golgi apparatus	1.20538	2.61264e-20
0	A3GALT2	cellular_component	GO:0016021	integral component of membrane	1.06727	5.14269e-08
0	A3GALT2	molecular_function	GO:0046872	metal ion binding	1.16195	2.70699e-29
0	A4GALT	cellular_component	GO:0016020	membrane	1.12821	6.6359e-17
0	AAAS	biological_process	GO:0007612	learning	1.37953	0.00249889
0	AAAS	cellular_component	GO:0005829	cytosol	1.12241	2.06284e-46
0	AAAS	cellular_component	GO:0005654	nucleoplasm	1.11678	1.03528e-27
0	AAAS	cellular_component	GO:0005634	nucleus	1.08359	7.62046e-22
0	AAAS	cellular_component	GO:0016020	membrane	1.12821	6.6359e-17
0	AAAS	cellular_component	GO:0005813	centrosome	1.2032	6.78172e-10
0	AAAS	cellular_component	GO:0031965	nuclear membrane	1.20392	0.000224387
0	AAAS	cellular_component	GO:0005635	nuclear envelope	1.16253	0.0283451
0	AAAS	cellular_component	GO:0005643	nuclear pore	1.23519	0.0285175
0	AAAS	molecular_function	GO:0005515	protein binding	1.0875	6.44481e-100
0	AACS	cellular_component	GO:0005829	cytosol	1.12241	2.06284e-46
0	AACS	molecular_function	GO:0005515	protein binding	1.0875	6.44481e-100
0	AACS	molecular_function	GO:0005524	ATP binding	1.22473	1.9854e-35
0	AADACL4	cellular_component	GO:0016021	integral component of membrane	1.06727	5.14269e-08
0	AADAT	molecular_function	GO:0042803	protein homodimerization activity	1.11077	0.00354435
0	AAGAB	cellular_component	GO:0005737	cytoplasm	1.13078	5.32142e-47
0	AAGAB	cellular_component	GO:0005829	cytosol	1.12241	2.06284e-46
0	AAGAB	cellular_component	GO:0016607	nuclear speck	1.19455	5.0467e-07
0	AAGAB	molecular_function	GO:0005515	protein binding	1.0875	6.44481e-100
0	AAK1	biological_process	GO:0006468	protein phosphorylation	1.25148	3.90927e-13
0	AAK1	biological_process	GO:0006897	endocytosis	1.26066	5.0211e-05
0	AAK1	biological_process	GO:0046777	protein autophosphorylation	1.26813	8.73779e-05
0	AAK1	cellular_component	GO:0005737	cytoplasm	1.13078	5.32142e-47
0	AAK1	cellular_component	GO:0005829	cytosol	1.12241	2.06284e-46
0	AAK1	cellular_component	GO:0043195	terminal bouton	1.31276	0.0470831
0	AAK1	molecular_function	GO:0005515	protein binding	1.0875	6.44481e-100
0	AAK1	molecular_function	GO:0005524	ATP binding	1.22473	1.9854e-35
0	AAK1	molecular_function	GO:0004712	protein serine/threonine/tyrosine kinase activity	1.29149	7.85901e-17
0	AAK1	molecular_function	GO:0004674	protein serine/threonine kinase activity	1.29883	1.11102e-14
0	AAK1	molecular_function	GO:0106310	protein serine kinase activity	1.29521	2.7102e-14
0	AAMDC	cellular_component	GO:0005737	cytoplasm	1.13078	5.32142e-47
0	AAMDC	molecular_function	GO:0005515	protein binding	1.0875	6.44481e-100
0	AAMP	biological_process	GO:0001525	angiogenesis	1.1871	0.00666024
0	AAMP	biological_process	GO:0030154	cell differentiation	1.10561	0.0246701
0	AAMP	cellular_component	GO:0005886	plasma membrane	1.14795	7.59161e-56
0	AAMP	cellular_component	GO:0005829	cytosol	1.12241	2.06284e-46
0	AAMP	cellular_component	GO:0009986	cell surface	1.19621	1.62533e-10
0	AAMP	molecular_function	GO:0005515	protein binding	1.0875	6.44481e-100
0	AANAT	cellular_component	GO:0005737	cytoplasm	1.13078	5.32142e-47
0	AANAT	cellular_component	GO:0005829	cytosol	1.12241	2.06284e-46
0	AANAT	cellular_component	GO:0048471	perinuclear region of cytoplasm	1.18586	9.74979e-11
0	AANAT	molecular_function	GO:0005515	protein binding	1.0875	6.44481e-100
0	AARD	molecular_function	GO:0005515	protein binding	1.0875	6.44481e-100
0	AARS2	cellular_component	GO:0005739	mitochondrion	1.06874	0.00706877
0	AARS2	molecular_function	GO:0005515	protein binding	1.0875	6.44481e-100
0	AARS2	molecular_function	GO:0005524	ATP binding	1.22473	1.9854e-35
0	AARS2	molecular_function	GO:0008270	zinc ion binding	1.12435	6.65161e-05
0	AARSD1	cellular_component	GO:0005737	cytoplasm	1.13078	5.32142e-47
0	AARSD1	cellular_component	GO:0005634	nucleus	1.08359	7.62046e-22
0	AARSD1	molecular_function	GO:0005524	ATP binding	1.22473	1.9854e-35
0	AARSD1	molecular_function	GO:0046872	metal ion binding	1.16195	2.70699e-29
0	AASDH	molecular_function	GO:0005524	ATP binding	1.22473	1.9854e-35
0	AASDHPPT	cellular_component	GO:0005829	cytosol	1.12241	2.06284e-46
0	AASDHPPT	cellular_component	GO:0070062	extracellular exosome	1.07515	1.39907e-05
0	AASDHPPT	molecular_function	GO:0005515	protein binding	1.0875	6.44481e-100
0	AASS	biological_process	GO:0000122	negative regulation of transcription by RNA polymerase II	1.15169	1.46767e-08
0	AASS	cellular_component	GO:0005737	cytoplasm	1.13078	5.32142e-47
0	AASS	cellular_component	GO:0005829	cytosol	1.12241	2.06284e-46
0	AASS	cellular_component	GO:0005634	nucleus	1.08359	7.62046e-22
0	AASS	cellular_component	GO:0043231	intracellular membrane-bounded organelle	1.19921	2.39705e-16
0	AASS	cellular_component	GO:0005739	mitochondrion	1.06874	0.00706877
0	AASS	molecular_function	GO:0003714	transcription corepressor activity	1.23809	0.000326468
0	AASS	molecular_function	GO:0042393	histone binding	1.18186	0.0388431
0	AATF	biological_process	GO:0045944	positive regulation of transcription by RNA polymerase II	1.15654	1.5697e-11
0	AATF	biological_process	GO:0006357	regulation of transcription by RNA polymerase II	1.11516	8.47223e-09
0	AATF	biological_process	GO:0006974	cellular response to DNA damage stimulus	1.18659	0.00314125
0	AATF	biological_process	GO:0043066	negative regulation of apoptotic process	1.12909	0.00938414
0	AATF	biological_process	GO:0007155	cell adhesion	1.11735	0.0309964
0	AATF	cellular_component	GO:0005737	cytoplasm	1.13078	5.32142e-47
0	AATF	cellular_component	GO:0005654	nucleoplasm	1.11678	1.03528e-27
0	AATF	cellular_component	GO:0005634	nucleus	1.08359	7.62046e-22
0	AATF	cellular_component	GO:0005794	Golgi apparatus	1.20538	2.61264e-20
0	AATF	cellular_component	GO:0005730	nucleolus	1.08491	0.00955744
0	AATF	molecular_function	GO:0005515	protein binding	1.0875	6.44481e-100
0	AATF	molecular_function	GO:0019901	protein kinase binding	1.18867	6.33459e-07
0	AATF	molecular_function	GO:0003723	RNA binding	1.08857	0.000227915
0	AATF	molecular_function	GO:0048156	tau protein binding	1.36924	0.0259048
0	AATK	biological_process	GO:0006468	protein phosphorylation	1.25148	3.90927e-13
0	AATK	cellular_component	GO:0048471	perinuclear region of cytoplasm	1.18586	9.74979e-11
0	AATK	cellular_component	GO:0016021	integral component of membrane	1.06727	5.14269e-08
0	AATK	molecular_function	GO:0005515	protein binding	1.0875	6.44481e-100
0	AATK	molecular_function	GO:0005524	ATP binding	1.22473	1.9854e-35
0	AATK	molecular_function	GO:0004712	protein serine/threonine/tyrosine kinase activity	1.29149	7.85901e-17
0	AATK	molecular_function	GO:0004674	protein serine/threonine kinase activity	1.29883	1.11102e-14
0	AATK	molecular_function	GO:0106310	protein serine kinase activity	1.29521	2.7102e-14
0	AATK	molecular_function	GO:0004672	protein kinase activity	1.26391	3.50833e-06
0	AATK	molecular_function	GO:0004713	protein tyrosine kinase activity	1.30089	0.00220476
0	ABAT	biological_process	GO:0009410	response to xenobiotic stimulus	1.20132	0.00197799
0	ABAT	cellular_component	GO:0043005	neuron projection	1.26256	9.55169e-11
0	ABAT	cellular_component	GO:0005739	mitochondrion	1.06874	0.00706877
0	ABAT	molecular_function	GO:0046872	metal ion binding	1.16195	2.70699e-29
0	ABAT	molecular_function	GO:0042802	identical protein binding	1.1169	1.10646e-08
0	ABCA1	cellular_component	GO:0005886	plasma membrane	1.14795	7.59161e-56
0	ABCA1	cellular_component	GO:0005794	Golgi apparatus	1.20538	2.61264e-20
0	ABCA1	cellular_component	GO:0043231	intracellular membrane-bounded organelle	1.19921	2.39705e-16
0	ABCA1	cellular_component	GO:0005887	integral component of plasma membrane	1.14932	1.14515e-14
0	ABCA1	cellular_component	GO:0048471	perinuclear region of cytoplasm	1.18586	9.74979e-11
0	ABCA1	cellular_component	GO:0005789	endoplasmic reticulum membrane	1.12512	4.59858e-07
0	ABCA1	cellular_component	GO:0009897	external side of plasma membrane	1.21218	6.91448e-07
0	ABCA1	cellular_component	GO:0045121	membrane raft	1.23226	1.00488e-05
0	ABCA1	cellular_component	GO:0005768	endosome	1.19452	5.00811e-05
0	ABCA1	molecular_function	GO:0005515	protein binding	1.0875	6.44481e-100
0	ABCA1	molecular_function	GO:0005524	ATP binding	1.22473	1.9854e-35
0	ABCA1	molecular_function	GO:0031267	small GTPase binding	1.21566	6.65161e-05
0	ABCA1	molecular_function	GO:0042626	ATPase-coupled transmembrane transporter activity	1.3659	0.0357439
0	ABCA1	molecular_function	GO:0140359	ABC-type transporter activity	1.45161	0.0388445
0	ABCA10	biological_process	GO:0055085	transmembrane transport	1.22524	0.000743778
0	ABCA10	cellular_component	GO:0043231	intracellular membrane-bounded organelle	1.19921	2.39705e-16
0	ABCA10	cellular_component	GO:0016021	integral component of membrane	1.06727	5.14269e-08
0	ABCA10	molecular_function	GO:0005524	ATP binding	1.22473	1.9854e-35
0	ABCA10	molecular_function	GO:0042626	ATPase-coupled transmembrane transporter activity	1.3659	0.0357439
0	ABCA10	molecular_function	GO:0140359	ABC-type transporter activity	1.45161	0.0388445
0	ABCA12	biological_process	GO:0006886	intracellular protein transport	1.21768	0.000264723
0	ABCA12	biological_process	GO:0055085	transmembrane transport	1.22524	0.000743778
0	ABCA12	biological_process	GO:0072659	protein localization to plasma membrane	1.24151	0.00314125
0	ABCA12	cellular_component	GO:0005886	plasma membrane	1.14795	7.59161e-56
0	ABCA12	cellular_component	GO:0005737	cytoplasm	1.13078	5.32142e-47
0	ABCA12	cellular_component	GO:0005829	cytosol	1.12241	2.06284e-46
0	ABCA12	cellular_component	GO:0043231	intracellular membrane-bounded organelle	1.19921	2.39705e-16
0	ABCA12	cellular_component	GO:0016021	integral component of membrane	1.06727	5.14269e-08
0	ABCA12	cellular_component	GO:0000139	Golgi membrane	1.14677	5.76922e-06
0	ABCA12	molecular_function	GO:0005515	protein binding	1.0875	6.44481e-100
0	ABCA12	molecular_function	GO:0005524	ATP binding	1.22473	1.9854e-35
0	ABCA12	molecular_function	GO:0042626	ATPase-coupled transmembrane transporter activity	1.3659	0.0357439
0	ABCA12	molecular_function	GO:0140359	ABC-type transporter activity	1.45161	0.0388445
0	ABCA13	biological_process	GO:0055085	transmembrane transport	1.22524	0.000743778
0	ABCA13	cellular_component	GO:0005886	plasma membrane	1.14795	7.59161e-56
0	ABCA13	cellular_component	GO:0043231	intracellular membrane-bounded organelle	1.19921	2.39705e-16
0	ABCA13	cellular_component	GO:0016021	integral component of membrane	1.06727	5.14269e-08
0	ABCA13	molecular_function	GO:0005524	ATP binding	1.22473	1.9854e-35
0	ABCA13	molecular_function	GO:0042626	ATPase-coupled transmembrane transporter activity	1.3659	0.0357439
0	ABCA13	molecular_function	GO:0140359	ABC-type transporter activity	1.45161	0.0388445
0	ABCA2	biological_process	GO:0006357	regulation of transcription by RNA polymerase II	1.11516	8.47223e-09
0	ABCA2	biological_process	GO:0055085	transmembrane transport	1.22524	0.000743778
0	ABCA2	biological_process	GO:0009410	response to xenobiotic stimulus	1.20132	0.00197799
0	ABCA2	biological_process	GO:0150104	transport across blood-brain barrier	1.29401	0.0113875
0	ABCA2	cellular_component	GO:0005886	plasma membrane	1.14795	7.59161e-56
0	ABCA2	cellular_component	GO:0016020	membrane	1.12821	6.6359e-17
0	ABCA2	cellular_component	GO:0043231	intracellular membrane-bounded organelle	1.19921	2.39705e-16
0	ABCA2	cellular_component	GO:0016021	integral component of membrane	1.06727	5.14269e-08
0	ABCA2	cellular_component	GO:0005768	endosome	1.19452	5.00811e-05
0	ABCA2	cellular_component	GO:0031410	cytoplasmic vesicle	1.14527	0.0106665
0	ABCA2	cellular_component	GO:0005815	microtubule organizing center	1.22483	0.0194913
0	ABCA2	cellular_component	GO:0010008	endosome membrane	1.14527	0.0311647
0	ABCA2	molecular_function	GO:0005524	ATP binding	1.22473	1.9854e-35
0	ABCA2	molecular_function	GO:0042626	ATPase-coupled transmembrane transporter activity	1.3659	0.0357439
0	ABCA2	molecular_function	GO:0140359	ABC-type transporter activity	1.45161	0.0388445
0	ABCA3	biological_process	GO:0009410	response to xenobiotic stimulus	1.20132	0.00197799
0	ABCA3	cellular_component	GO:0005886	plasma membrane	1.14795	7.59161e-56
0	ABCA3	cellular_component	GO:0043231	intracellular membrane-bounded organelle	1.19921	2.39705e-16
0	ABCA3	cellular_component	GO:0016021	integral component of membrane	1.06727	5.14269e-08
0	ABCA3	cellular_component	GO:0030659	cytoplasmic vesicle membrane	1.20032	0.0285175
0	ABCA3	molecular_function	GO:0005524	ATP binding	1.22473	1.9854e-35
0	ABCA3	molecular_function	GO:0016887	ATP hydrolysis activity	1.19718	2.55976e-05
0	ABCA3	molecular_function	GO:0042626	ATPase-coupled transmembrane transporter activity	1.3659	0.0357439
0	ABCA4	biological_process	GO:0055085	transmembrane transport	1.22524	0.000743778
0	ABCA4	cellular_component	GO:0016020	membrane	1.12821	6.6359e-17
0	ABCA4	cellular_component	GO:0043231	intracellular membrane-bounded organelle	1.19921	2.39705e-16
0	ABCA4	cellular_component	GO:0005887	integral component of plasma membrane	1.14932	1.14515e-14
0	ABCA4	cellular_component	GO:0005783	endoplasmic reticulum	1.11367	3.87904e-06
0	ABCA4	cellular_component	GO:0031410	cytoplasmic vesicle	1.14527	0.0106665
0	ABCA4	molecular_function	GO:0005524	ATP binding	1.22473	1.9854e-35
0	ABCA4	molecular_function	GO:0016887	ATP hydrolysis activity	1.19718	2.55976e-05
0	ABCA4	molecular_function	GO:0042626	ATPase-coupled transmembrane transporter activity	1.3659	0.0357439
0	ABCA4	molecular_function	GO:0140359	ABC-type transporter activity	1.45161	0.0388445
0	ABCA5	biological_process	GO:0055085	transmembrane transport	1.22524	0.000743778
0	ABCA5	cellular_component	GO:0005886	plasma membrane	1.14795	7.59161e-56
0	ABCA5	cellular_component	GO:0005794	Golgi apparatus	1.20538	2.61264e-20
0	ABCA5	cellular_component	GO:0043231	intracellular membrane-bounded organelle	1.19921	2.39705e-16
0	ABCA5	cellular_component	GO:0016021	integral component of membrane	1.06727	5.14269e-08
0	ABCA5	cellular_component	GO:0000139	Golgi membrane	1.14677	5.76922e-06
0	ABCA5	molecular_function	GO:0005524	ATP binding	1.22473	1.9854e-35
0	ABCA5	molecular_function	GO:0042626	ATPase-coupled transmembrane transporter activity	1.3659	0.0357439
0	ABCA5	molecular_function	GO:0140359	ABC-type transporter activity	1.45161	0.0388445
0	ABCA6	biological_process	GO:0055085	transmembrane transport	1.22524	0.000743778
0	ABCA6	cellular_component	GO:0005886	plasma membrane	1.14795	7.59161e-56
0	ABCA6	cellular_component	GO:0005654	nucleoplasm	1.11678	1.03528e-27
0	ABCA6	cellular_component	GO:0043231	intracellular membrane-bounded organelle	1.19921	2.39705e-16
0	ABCA6	cellular_component	GO:0016021	integral component of membrane	1.06727	5.14269e-08
0	ABCA6	cellular_component	GO:0000139	Golgi membrane	1.14677	5.76922e-06
0	ABCA6	molecular_function	GO:0005524	ATP binding	1.22473	1.9854e-35
0	ABCA6	molecular_function	GO:0042626	ATPase-coupled transmembrane transporter activity	1.3659	0.0357439
0	ABCA6	molecular_function	GO:0140359	ABC-type transporter activity	1.45161	0.0388445
0	ABCA7	biological_process	GO:0055085	transmembrane transport	1.22524	0.000743778
0	ABCA7	cellular_component	GO:0005886	plasma membrane	1.14795	7.59161e-56
0	ABCA7	cellular_component	GO:0005794	Golgi apparatus	1.20538	2.61264e-20
0	ABCA7	cellular_component	GO:0043231	intracellular membrane-bounded organelle	1.19921	2.39705e-16
0	ABCA7	cellular_component	GO:0009986	cell surface	1.19621	1.62533e-10
0	ABCA7	cellular_component	GO:0016021	integral component of membrane	1.06727	5.14269e-08
0	ABCA7	cellular_component	GO:0031901	early endosome membrane	1.27939	2.12998e-06
0	ABCA7	cellular_component	GO:0005783	endoplasmic reticulum	1.11367	3.87904e-06
0	ABCA7	cellular_component	GO:0030054	cell junction	1.25442	3.92307e-06
0	ABCA7	cellular_component	GO:0000139	Golgi membrane	1.14677	5.76922e-06
0	ABCA7	cellular_component	GO:0032587	ruffle membrane	1.29178	0.000706296
0	ABCA7	molecular_function	GO:0005524	ATP binding	1.22473	1.9854e-35
0	ABCA7	molecular_function	GO:0042626	ATPase-coupled transmembrane transporter activity	1.3659	0.0357439
0	ABCA7	molecular_function	GO:0140359	ABC-type transporter activity	1.45161	0.0388445
0	ABCA8	biological_process	GO:0055085	transmembrane transport	1.22524	0.000743778
0	ABCA8	cellular_component	GO:0005886	plasma membrane	1.14795	7.59161e-56
0	ABCA8	cellular_component	GO:0043231	intracellular membrane-bounded organelle	1.19921	2.39705e-16
0	ABCA8	cellular_component	GO:0016323	basolateral plasma membrane	1.28053	3.0228e-08
0	ABCA8	cellular_component	GO:0016021	integral component of membrane	1.06727	5.14269e-08
0	ABCA8	cellular_component	GO:0005783	endoplasmic reticulum	1.11367	3.87904e-06
0	ABCA8	molecular_function	GO:0005524	ATP binding	1.22473	1.9854e-35
0	ABCA8	molecular_function	GO:0042626	ATPase-coupled transmembrane transporter activity	1.3659	0.0357439
0	ABCA8	molecular_function	GO:0140359	ABC-type transporter activity	1.45161	0.0388445
0	ABCA9	biological_process	GO:0055085	transmembrane transport	1.22524	0.000743778
0	ABCA9	cellular_component	GO:0043231	intracellular membrane-bounded organelle	1.19921	2.39705e-16
0	ABCA9	cellular_component	GO:0016021	integral component of membrane	1.06727	5.14269e-08
0	ABCA9	molecular_function	GO:0005524	ATP binding	1.22473	1.9854e-35
0	ABCA9	molecular_function	GO:0042626	ATPase-coupled transmembrane transporter activity	1.3659	0.0357439
0	ABCA9	molecular_function	GO:0140359	ABC-type transporter activity	1.45161	0.0388445
0	ABCB1	biological_process	GO:0055085	transmembrane transport	1.22524	0.000743778
0	ABCB1	biological_process	GO:0009410	response to xenobiotic stimulus	1.20132	0.00197799
0	ABCB1	biological_process	GO:0150104	transport across blood-brain barrier	1.29401	0.0113875
0	ABCB1	cellular_component	GO:0005886	plasma membrane	1.14795	7.59161e-56
0	ABCB1	cellular_component	GO:0005654	nucleoplasm	1.11678	1.03528e-27
0	ABCB1	cellular_component	GO:0016020	membrane	1.12821	6.6359e-17
0	ABCB1	cellular_component	GO:0009986	cell surface	1.19621	1.62533e-10
0	ABCB1	cellular_component	GO:0016324	apical plasma membrane	1.24301	1.76075e-09
0	ABCB1	cellular_component	GO:0016021	integral component of membrane	1.06727	5.14269e-08
0	ABCB1	cellular_component	GO:0070062	extracellular exosome	1.07515	1.39907e-05
0	ABCB1	molecular_function	GO:0005515	protein binding	1.0875	6.44481e-100
0	ABCB1	molecular_function	GO:0005524	ATP binding	1.22473	1.9854e-35
0	ABCB1	molecular_function	GO:0031625	ubiquitin protein ligase binding	1.15266	0.0145115
0	ABCB1	molecular_function	GO:0042626	ATPase-coupled transmembrane transporter activity	1.3659	0.0357439
0	ABCB1	molecular_function	GO:0042910	xenobiotic transmembrane transporter activity	1.50968	0.0357439
0	ABCB10	biological_process	GO:0055085	transmembrane transport	1.22524	0.000743778
0	ABCB10	cellular_component	GO:0005739	mitochondrion	1.06874	0.00706877
0	ABCB10	molecular_function	GO:0005515	protein binding	1.0875	6.44481e-100
0	ABCB10	molecular_function	GO:0005524	ATP binding	1.22473	1.9854e-35
0	ABCB10	molecular_function	GO:0016887	ATP hydrolysis activity	1.19718	2.55976e-05
0	ABCB10	molecular_function	GO:0042803	protein homodimerization activity	1.11077	0.00354435
0	ABCB10	molecular_function	GO:0140359	ABC-type transporter activity	1.45161	0.0388445
0	ABCB11	biological_process	GO:0055085	transmembrane transport	1.22524	0.000743778
0	ABCB11	biological_process	GO:0016567	protein ubiquitination	1.13068	0.00672004
0	ABCB11	cellular_component	GO:0005886	plasma membrane	1.14795	7.59161e-56
0	ABCB11	cellular_component	GO:0009986	cell surface	1.19621	1.62533e-10
0	ABCB11	cellular_component	GO:0016324	apical plasma membrane	1.24301	1.76075e-09
0	ABCB11	cellular_component	GO:0016021	integral component of membrane	1.06727	5.14269e-08
0	ABCB11	cellular_component	GO:0000139	Golgi membrane	1.14677	5.76922e-06
0	ABCB11	cellular_component	GO:0070062	extracellular exosome	1.07515	1.39907e-05
0	ABCB11	cellular_component	GO:0005768	endosome	1.19452	5.00811e-05
0	ABCB11	molecular_function	GO:0005515	protein binding	1.0875	6.44481e-100
0	ABCB11	molecular_function	GO:0005524	ATP binding	1.22473	1.9854e-35
0	ABCB11	molecular_function	GO:0042626	ATPase-coupled transmembrane transporter activity	1.3659	0.0357439
0	ABCB4	biological_process	GO:0055085	transmembrane transport	1.22524	0.000743778
0	ABCB4	cellular_component	GO:0005886	plasma membrane	1.14795	7.59161e-56
0	ABCB4	cellular_component	GO:0005737	cytoplasm	1.13078	5.32142e-47
0	ABCB4	cellular_component	GO:0005829	cytosol	1.12241	2.06284e-46
0	ABCB4	cellular_component	GO:0005654	nucleoplasm	1.11678	1.03528e-27
0	ABCB4	cellular_component	GO:0016020	membrane	1.12821	6.6359e-17
0	ABCB4	cellular_component	GO:0005887	integral component of plasma membrane	1.14932	1.14515e-14
0	ABCB4	cellular_component	GO:0016324	apical plasma membrane	1.24301	1.76075e-09
0	ABCB4	cellular_component	GO:0015629	actin cytoskeleton	1.27227	1.78517e-08
0	ABCB4	cellular_component	GO:0005925	focal adhesion	1.20846	2.82949e-08
0	ABCB4	cellular_component	GO:0016021	integral component of membrane	1.06727	5.14269e-08
0	ABCB4	cellular_component	GO:0045121	membrane raft	1.23226	1.00488e-05
0	ABCB4	cellular_component	GO:0070062	extracellular exosome	1.07515	1.39907e-05
0	ABCB4	molecular_function	GO:0005515	protein binding	1.0875	6.44481e-100
0	ABCB4	molecular_function	GO:0005524	ATP binding	1.22473	1.9854e-35
0	ABCB4	molecular_function	GO:0042626	ATPase-coupled transmembrane transporter activity	1.3659	0.0357439
0	ABCB4	molecular_function	GO:0042910	xenobiotic transmembrane transporter activity	1.50968	0.0357439
0	ABCB4	molecular_function	GO:0140359	ABC-type transporter activity	1.45161	0.0388445
0	ABCB5	biological_process	GO:0055085	transmembrane transport	1.22524	0.000743778
0	ABCB5	biological_process	GO:0030154	cell differentiation	1.10561	0.0246701
0	ABCB5	biological_process	GO:0042391	regulation of membrane potential	1.25806	0.0367342
0	ABCB5	cellular_component	GO:0005886	plasma membrane	1.14795	7.59161e-56
0	ABCB5	cellular_component	GO:0005887	integral component of plasma membrane	1.14932	1.14515e-14
0	ABCB5	cellular_component	GO:0016021	integral component of membrane	1.06727	5.14269e-08
0	ABCB5	molecular_function	GO:0005524	ATP binding	1.22473	1.9854e-35
0	ABCB5	molecular_function	GO:0042626	ATPase-coupled transmembrane transporter activity	1.3659	0.0357439
0	ABCB6	biological_process	GO:0055085	transmembrane transport	1.22524	0.000743778
0	ABCB6	cellular_component	GO:0005886	plasma membrane	1.14795	7.59161e-56
0	ABCB6	cellular_component	GO:0005829	cytosol	1.12241	2.06284e-46
0	ABCB6	cellular_component	GO:0005654	nucleoplasm	1.11678	1.03528e-27
0	ABCB6	cellular_component	GO:0005794	Golgi apparatus	1.20538	2.61264e-20
0	ABCB6	cellular_component	GO:0016021	integral component of membrane	1.06727	5.14269e-08
0	ABCB6	cellular_component	GO:0005789	endoplasmic reticulum membrane	1.12512	4.59858e-07
0	ABCB6	cellular_component	GO:0031901	early endosome membrane	1.27939	2.12998e-06
0	ABCB6	cellular_component	GO:0005783	endoplasmic reticulum	1.11367	3.87904e-06
0	ABCB6	cellular_component	GO:0000139	Golgi membrane	1.14677	5.76922e-06
0	ABCB6	cellular_component	GO:0070062	extracellular exosome	1.07515	1.39907e-05
0	ABCB6	cellular_component	GO:0005768	endosome	1.19452	5.00811e-05
0	ABCB6	cellular_component	GO:0005741	mitochondrial outer membrane	1.19273	0.00509009
0	ABCB6	cellular_component	GO:0005739	mitochondrion	1.06874	0.00706877
0	ABCB6	cellular_component	GO:0033162	melanosome membrane	1.50968	0.0167884
0	ABCB6	molecular_function	GO:0005524	ATP binding	1.22473	1.9854e-35
0	ABCB6	molecular_function	GO:0016887	ATP hydrolysis activity	1.19718	2.55976e-05
0	ABCB6	molecular_function	GO:0042626	ATPase-coupled transmembrane transporter activity	1.3659	0.0357439
0	ABCB6	molecular_function	GO:0140359	ABC-type transporter activity	1.45161	0.0388445
0	ABCB7	biological_process	GO:0055085	transmembrane transport	1.22524	0.000743778
0	ABCB7	cellular_component	GO:0016021	integral component of membrane	1.06727	5.14269e-08
0	ABCB7	cellular_component	GO:0005739	mitochondrion	1.06874	0.00706877
0	ABCB7	molecular_function	GO:0005515	protein binding	1.0875	6.44481e-100
0	ABCB7	molecular_function	GO:0005524	ATP binding	1.22473	1.9854e-35
0	ABCB7	molecular_function	GO:0042803	protein homodimerization activity	1.11077	0.00354435
0	ABCB7	molecular_function	GO:0042626	ATPase-coupled transmembrane transporter activity	1.3659	0.0357439
0	ABCB8	biological_process	GO:0055085	transmembrane transport	1.22524	0.000743778
0	ABCB8	cellular_component	GO:0005654	nucleoplasm	1.11678	1.03528e-27
0	ABCB8	cellular_component	GO:0016021	integral component of membrane	1.06727	5.14269e-08
0	ABCB8	cellular_component	GO:0005739	mitochondrion	1.06874	0.00706877
0	ABCB8	cellular_component	GO:0005730	nucleolus	1.08491	0.00955744
0	ABCB8	molecular_function	GO:0005515	protein binding	1.0875	6.44481e-100
0	ABCB8	molecular_function	GO:0005524	ATP binding	1.22473	1.9854e-35
0	ABCB8	molecular_function	GO:0042626	ATPase-coupled transmembrane transporter activity	1.3659	0.0357439
0	ABCB8	molecular_function	GO:0140359	ABC-type transporter activity	1.45161	0.0388445
0	ABCB9	biological_process	GO:0055085	transmembrane transport	1.22524	0.000743778
0	ABCB9	cellular_component	GO:0043231	intracellular membrane-bounded organelle	1.19921	2.39705e-16
0	ABCB9	cellular_component	GO:0016021	integral component of membrane	1.06727	5.14269e-08
0	ABCB9	cellular_component	GO:0005789	endoplasmic reticulum membrane	1.12512	4.59858e-07
0	ABCB9	molecular_function	GO:0005515	protein binding	1.0875	6.44481e-100
0	ABCB9	molecular_function	GO:0005524	ATP binding	1.22473	1.9854e-35
0	ABCB9	molecular_function	GO:0042803	protein homodimerization activity	1.11077	0.00354435
0	ABCB9	molecular_function	GO:0042626	ATPase-coupled transmembrane transporter activity	1.3659	0.0357439
0	ABCC1	biological_process	GO:0055085	transmembrane transport	1.22524	0.000743778
0	ABCC1	biological_process	GO:0009410	response to xenobiotic stimulus	1.20132	0.00197799
0	ABCC1	biological_process	GO:0150104	transport across blood-brain barrier	1.29401	0.0113875
0	ABCC1	cellular_component	GO:0005886	plasma membrane	1.14795	7.59161e-56
0	ABCC1	cellular_component	GO:0016020	membrane	1.12821	6.6359e-17
0	ABCC1	cellular_component	GO:0005887	integral component of plasma membrane	1.14932	1.14515e-14
0	ABCC1	cellular_component	GO:0016324	apical plasma membrane	1.24301	1.76075e-09
0	ABCC1	cellular_component	GO:0016323	basolateral plasma membrane	1.28053	3.0228e-08
0	ABCC1	cellular_component	GO:0070062	extracellular exosome	1.07515	1.39907e-05
0	ABCC1	molecular_function	GO:0005524	ATP binding	1.22473	1.9854e-35
0	ABCC1	molecular_function	GO:0042626	ATPase-coupled transmembrane transporter activity	1.3659	0.0357439
0	ABCC1	molecular_function	GO:0042910	xenobiotic transmembrane transporter activity	1.50968	0.0357439
0	ABCC1	molecular_function	GO:0140359	ABC-type transporter activity	1.45161	0.0388445
0	ABCC10	biological_process	GO:0055085	transmembrane transport	1.22524	0.000743778
0	ABCC10	cellular_component	GO:0005886	plasma membrane	1.14795	7.59161e-56
0	ABCC10	cellular_component	GO:0016020	membrane	1.12821	6.6359e-17
0	ABCC10	cellular_component	GO:0016323	basolateral plasma membrane	1.28053	3.0228e-08
0	ABCC10	cellular_component	GO:0016021	integral component of membrane	1.06727	5.14269e-08
0	ABCC10	molecular_function	GO:0005524	ATP binding	1.22473	1.9854e-35
0	ABCC10	molecular_function	GO:0042626	ATPase-coupled transmembrane transporter activity	1.3659	0.0357439
0	ABCC10	molecular_function	GO:0140359	ABC-type transporter activity	1.45161	0.0388445
0	ABCC11	biological_process	GO:0055085	transmembrane transport	1.22524	0.000743778
0	ABCC11	cellular_component	GO:0005886	plasma membrane	1.14795	7.59161e-56
0	ABCC11	cellular_component	GO:0016020	membrane	1.12821	6.6359e-17
0	ABCC11	cellular_component	GO:0005887	integral component of plasma membrane	1.14932	1.14515e-14
0	ABCC11	cellular_component	GO:0016324	apical plasma membrane	1.24301	1.76075e-09
0	ABCC11	cellular_component	GO:0070062	extracellular exosome	1.07515	1.39907e-05
0	ABCC11	cellular_component	GO:0030659	cytoplasmic vesicle membrane	1.20032	0.0285175
0	ABCC11	molecular_function	GO:0005524	ATP binding	1.22473	1.9854e-35
0	ABCC11	molecular_function	GO:0042626	ATPase-coupled transmembrane transporter activity	1.3659	0.0357439
0	ABCC12	biological_process	GO:0055085	transmembrane transport	1.22524	0.000743778
0	ABCC12	cellular_component	GO:0016020	membrane	1.12821	6.6359e-17
0	ABCC12	cellular_component	GO:0016021	integral component of membrane	1.06727	5.14269e-08
0	ABCC12	cellular_component	GO:0005789	endoplasmic reticulum membrane	1.12512	4.59858e-07
0	ABCC12	cellular_component	GO:0005783	endoplasmic reticulum	1.11367	3.87904e-06
0	ABCC12	molecular_function	GO:0005524	ATP binding	1.22473	1.9854e-35
0	ABCC12	molecular_function	GO:0042626	ATPase-coupled transmembrane transporter activity	1.3659	0.0357439
0	ABCC12	molecular_function	GO:0140359	ABC-type transporter activity	1.45161	0.0388445
0	ABCC2	biological_process	GO:0010629	negative regulation of gene expression	1.23107	0.00011967
0	ABCC2	biological_process	GO:0055085	transmembrane transport	1.22524	0.000743778
0	ABCC2	biological_process	GO:0150104	transport across blood-brain barrier	1.29401	0.0113875
0	ABCC2	cellular_component	GO:0005886	plasma membrane	1.14795	7.59161e-56
0	ABCC2	cellular_component	GO:0016020	membrane	1.12821	6.6359e-17
0	ABCC2	cellular_component	GO:0005887	integral component of plasma membrane	1.14932	1.14515e-14
0	ABCC2	cellular_component	GO:0009986	cell surface	1.19621	1.62533e-10
0	ABCC2	cellular_component	GO:0016324	apical plasma membrane	1.24301	1.76075e-09
0	ABCC2	molecular_function	GO:0005515	protein binding	1.0875	6.44481e-100
0	ABCC2	molecular_function	GO:0005524	ATP binding	1.22473	1.9854e-35
0	ABCC2	molecular_function	GO:0042626	ATPase-coupled transmembrane transporter activity	1.3659	0.0357439
0	ABCC2	molecular_function	GO:0042910	xenobiotic transmembrane transporter activity	1.50968	0.0357439
0	ABCC3	biological_process	GO:0055085	transmembrane transport	1.22524	0.000743778
0	ABCC3	biological_process	GO:0150104	transport across blood-brain barrier	1.29401	0.0113875
0	ABCC3	cellular_component	GO:0005886	plasma membrane	1.14795	7.59161e-56
0	ABCC3	cellular_component	GO:0016020	membrane	1.12821	6.6359e-17
0	ABCC3	cellular_component	GO:0005887	integral component of plasma membrane	1.14932	1.14515e-14
0	ABCC3	cellular_component	GO:0016323	basolateral plasma membrane	1.28053	3.0228e-08
0	ABCC3	molecular_function	GO:0005524	ATP binding	1.22473	1.9854e-35
0	ABCC3	molecular_function	GO:0042626	ATPase-coupled transmembrane transporter activity	1.3659	0.0357439
0	ABCC3	molecular_function	GO:0042910	xenobiotic transmembrane transporter activity	1.50968	0.0357439
0	ABCC4	biological_process	GO:0055085	transmembrane transport	1.22524	0.000743778
0	ABCC4	biological_process	GO:0150104	transport across blood-brain barrier	1.29401	0.0113875
0	ABCC4	cellular_component	GO:0005886	plasma membrane	1.14795	7.59161e-56
0	ABCC4	cellular_component	GO:0005794	Golgi apparatus	1.20538	2.61264e-20
0	ABCC4	cellular_component	GO:0016020	membrane	1.12821	6.6359e-17
0	ABCC4	cellular_component	GO:0016324	apical plasma membrane	1.24301	1.76075e-09
0	ABCC4	cellular_component	GO:0016323	basolateral plasma membrane	1.28053	3.0228e-08
0	ABCC4	cellular_component	GO:0016021	integral component of membrane	1.06727	5.14269e-08
0	ABCC4	cellular_component	GO:0005730	nucleolus	1.08491	0.00955744
0	ABCC4	molecular_function	GO:0005515	protein binding	1.0875	6.44481e-100
0	ABCC4	molecular_function	GO:0005524	ATP binding	1.22473	1.9854e-35
0	ABCC4	molecular_function	GO:0042626	ATPase-coupled transmembrane transporter activity	1.3659	0.0357439
0	ABCC4	molecular_function	GO:0042910	xenobiotic transmembrane transporter activity	1.50968	0.0357439
0	ABCC4	molecular_function	GO:0140359	ABC-type transporter activity	1.45161	0.0388445
0	ABCC5	biological_process	GO:0055085	transmembrane transport	1.22524	0.000743778
0	ABCC5	biological_process	GO:0150104	transport across blood-brain barrier	1.29401	0.0113875
0	ABCC5	cellular_component	GO:0005886	plasma membrane	1.14795	7.59161e-56
0	ABCC5	cellular_component	GO:0016020	membrane	1.12821	6.6359e-17
0	ABCC5	cellular_component	GO:0005887	integral component of plasma membrane	1.14932	1.14515e-14
0	ABCC5	cellular_component	GO:0016324	apical plasma membrane	1.24301	1.76075e-09
0	ABCC5	cellular_component	GO:0016323	basolateral plasma membrane	1.28053	3.0228e-08
0	ABCC5	cellular_component	GO:0010008	endosome membrane	1.14527	0.0311647
0	ABCC5	molecular_function	GO:0005524	ATP binding	1.22473	1.9854e-35
0	ABCC5	molecular_function	GO:0042626	ATPase-coupled transmembrane transporter activity	1.3659	0.0357439
0	ABCC5	molecular_function	GO:0042910	xenobiotic transmembrane transporter activity	1.50968	0.0357439
0	ABCC6	biological_process	GO:0055085	transmembrane transport	1.22524	0.000743778
0	ABCC6	biological_process	GO:0009410	response to xenobiotic stimulus	1.20132	0.00197799
0	ABCC6	cellular_component	GO:0005886	plasma membrane	1.14795	7.59161e-56
0	ABCC6	cellular_component	GO:0005654	nucleoplasm	1.11678	1.03528e-27
0	ABCC6	cellular_component	GO:0016020	membrane	1.12821	6.6359e-17
0	ABCC6	cellular_component	GO:0016323	basolateral plasma membrane	1.28053	3.0228e-08
0	ABCC6	cellular_component	GO:0016021	integral component of membrane	1.06727	5.14269e-08
0	ABCC6	cellular_component	GO:0005789	endoplasmic reticulum membrane	1.12512	4.59858e-07
0	ABCC6	molecular_function	GO:0005524	ATP binding	1.22473	1.9854e-35
0	ABCC6	molecular_function	GO:0042626	ATPase-coupled transmembrane transporter activity	1.3659	0.0357439
0	ABCC8	biological_process	GO:0055085	transmembrane transport	1.22524	0.000743778
0	ABCC8	biological_process	GO:0009410	response to xenobiotic stimulus	1.20132	0.00197799
0	ABCC8	cellular_component	GO:0005886	plasma membrane	1.14795	7.59161e-56
0	ABCC8	cellular_component	GO:0016020	membrane	1.12821	6.6359e-17
0	ABCC8	cellular_component	GO:0042383	sarcolemma	1.26066	0.00553345
0	ABCC8	cellular_component	GO:0005739	mitochondrion	1.06874	0.00706877
0	ABCC8	molecular_function	GO:0005524	ATP binding	1.22473	1.9854e-35
0	ABCC8	molecular_function	GO:0042626	ATPase-coupled transmembrane transporter activity	1.3659	0.0357439
0	ABCC8	molecular_function	GO:0140359	ABC-type transporter activity	1.45161	0.0388445
0	ABCC9	biological_process	GO:0055085	transmembrane transport	1.22524	0.000743778
0	ABCC9	biological_process	GO:0150104	transport across blood-brain barrier	1.29401	0.0113875
0	ABCC9	cellular_component	GO:0005886	plasma membrane	1.14795	7.59161e-56
0	ABCC9	cellular_component	GO:0016020	membrane	1.12821	6.6359e-17
0	ABCC9	molecular_function	GO:0005524	ATP binding	1.22473	1.9854e-35
0	ABCC9	molecular_function	GO:0042626	ATPase-coupled transmembrane transporter activity	1.3659	0.0357439
0	ABCC9	molecular_function	GO:0140359	ABC-type transporter activity	1.45161	0.0388445
0	ABCD2	cellular_component	GO:0005829	cytosol	1.12241	2.06284e-46
0	ABCD2	cellular_component	GO:0016021	integral component of membrane	1.06727	5.14269e-08
0	ABCD2	molecular_function	GO:0005515	protein binding	1.0875	6.44481e-100
0	ABCD2	molecular_function	GO:0005524	ATP binding	1.22473	1.9854e-35
0	ABCD2	molecular_function	GO:0016887	ATP hydrolysis activity	1.19718	2.55976e-05
0	ABCD2	molecular_function	GO:0042803	protein homodimerization activity	1.11077	0.00354435
0	ABCD2	molecular_function	GO:0042626	ATPase-coupled transmembrane transporter activity	1.3659	0.0357439
0	ABCD2	molecular_function	GO:0140359	ABC-type transporter activity	1.45161	0.0388445
0	ABCD2	molecular_function	GO:0046982	protein heterodimerization activity	0.86202	0.0388431
0	ABCD3	biological_process	GO:0009410	response to xenobiotic stimulus	1.20132	0.00197799
0	ABCD3	cellular_component	GO:0005829	cytosol	1.12241	2.06284e-46
0	ABCD3	cellular_component	GO:0016020	membrane	1.12821	6.6359e-17
0	ABCD3	cellular_component	GO:0043231	intracellular membrane-bounded organelle	1.19921	2.39705e-16
0	ABCD3	cellular_component	GO:0016021	integral component of membrane	1.06727	5.14269e-08
0	ABCD3	cellular_component	GO:0005739	mitochondrion	1.06874	0.00706877
0	ABCD3	molecular_function	GO:0005515	protein binding	1.0875	6.44481e-100
0	ABCD3	molecular_function	GO:0005524	ATP binding	1.22473	1.9854e-35
0	ABCD3	molecular_function	GO:0016887	ATP hydrolysis activity	1.19718	2.55976e-05
0	ABCD3	molecular_function	GO:0042803	protein homodimerization activity	1.11077	0.00354435
0	ABCD3	molecular_function	GO:0042626	ATPase-coupled transmembrane transporter activity	1.3659	0.0357439
0	ABCD3	molecular_function	GO:0140359	ABC-type transporter activity	1.45161	0.0388445
0	ABCD4	biological_process	GO:0055085	transmembrane transport	1.22524	0.000743778
0	ABCD4	cellular_component	GO:0016021	integral component of membrane	1.06727	5.14269e-08
0	ABCD4	cellular_component	GO:0005789	endoplasmic reticulum membrane	1.12512	4.59858e-07
0	ABCD4	molecular_function	GO:0005515	protein binding	1.0875	6.44481e-100
0	ABCD4	molecular_function	GO:0005524	ATP binding	1.22473	1.9854e-35
0	ABCD4	molecular_function	GO:0042626	ATPase-coupled transmembrane transporter activity	1.3659	0.0357439
0	ABCE1	cellular_component	GO:0005737	cytoplasm	1.13078	5.32142e-47
0	ABCE1	cellular_component	GO:0005829	cytosol	1.12241	2.06284e-46
0	ABCE1	cellular_component	GO:0016020	membrane	1.12821	6.6359e-17
0	ABCE1	cellular_component	GO:0005739	mitochondrion	1.06874	0.00706877
0	ABCE1	molecular_function	GO:0005515	protein binding	1.0875	6.44481e-100
0	ABCE1	molecular_function	GO:0005524	ATP binding	1.22473	1.9854e-35
0	ABCF1	cellular_component	GO:0005829	cytosol	1.12241	2.06284e-46
0	ABCF1	cellular_component	GO:0005654	nucleoplasm	1.11678	1.03528e-27
0	ABCF1	cellular_component	GO:0016020	membrane	1.12821	6.6359e-17
0	ABCF1	cellular_component	GO:0005635	nuclear envelope	1.16253	0.0283451
0	ABCF1	molecular_function	GO:0005515	protein binding	1.0875	6.44481e-100
0	ABCF1	molecular_function	GO:0005524	ATP binding	1.22473	1.9854e-35
0	ABCF1	molecular_function	GO:0003723	RNA binding	1.08857	0.000227915
0	ABCF2	cellular_component	GO:0016020	membrane	1.12821	6.6359e-17
0	ABCF2	molecular_function	GO:0005524	ATP binding	1.22473	1.9854e-35
0	ABCF3	cellular_component	GO:0016020	membrane	1.12821	6.6359e-17
0	ABCF3	molecular_function	GO:0005515	protein binding	1.0875	6.44481e-100
0	ABCF3	molecular_function	GO:0005524	ATP binding	1.22473	1.9854e-35
0	ABCF3	molecular_function	GO:0045296	cadherin binding	1.2087	1.54324e-05
0	ABCG1	biological_process	GO:0055085	transmembrane transport	1.22524	0.000743778
0	ABCG1	cellular_component	GO:0005886	plasma membrane	1.14795	7.59161e-56
0	ABCG1	cellular_component	GO:0005794	Golgi apparatus	1.20538	2.61264e-20
0	ABCG1	cellular_component	GO:0016021	integral component of membrane	1.06727	5.14269e-08
0	ABCG1	cellular_component	GO:0005789	endoplasmic reticulum membrane	1.12512	4.59858e-07
0	ABCG1	cellular_component	GO:0009897	external side of plasma membrane	1.21218	6.91448e-07
0	ABCG1	cellular_component	GO:0000139	Golgi membrane	1.14677	5.76922e-06
0	ABCG1	cellular_component	GO:0005768	endosome	1.19452	5.00811e-05
0	ABCG1	cellular_component	GO:0005739	mitochondrion	1.06874	0.00706877
0	ABCG1	molecular_function	GO:0005515	protein binding	1.0875	6.44481e-100
0	ABCG1	molecular_function	GO:0005524	ATP binding	1.22473	1.9854e-35
0	ABCG1	molecular_function	GO:0042803	protein homodimerization activity	1.11077	0.00354435
0	ABCG1	molecular_function	GO:0046982	protein heterodimerization activity	0.86202	0.0388431
0	ABCG2	biological_process	GO:0055085	transmembrane transport	1.22524	0.000743778
0	ABCG2	biological_process	GO:0150104	transport across blood-brain barrier	1.29401	0.0113875
0	ABCG2	cellular_component	GO:0005886	plasma membrane	1.14795	7.59161e-56
0	ABCG2	cellular_component	GO:0005654	nucleoplasm	1.11678	1.03528e-27
0	ABCG2	cellular_component	GO:0016324	apical plasma membrane	1.24301	1.76075e-09
0	ABCG2	cellular_component	GO:0016021	integral component of membrane	1.06727	5.14269e-08
0	ABCG2	cellular_component	GO:0045121	membrane raft	1.23226	1.00488e-05
0	ABCG2	molecular_function	GO:0005515	protein binding	1.0875	6.44481e-100
0	ABCG2	molecular_function	GO:0005524	ATP binding	1.22473	1.9854e-35
0	ABCG2	molecular_function	GO:0042802	identical protein binding	1.1169	1.10646e-08
0	ABCG2	molecular_function	GO:0042803	protein homodimerization activity	1.11077	0.00354435
0	ABCG2	molecular_function	GO:0042626	ATPase-coupled transmembrane transporter activity	1.3659	0.0357439
0	ABCG2	molecular_function	GO:0042910	xenobiotic transmembrane transporter activity	1.50968	0.0357439
0	ABCG8	biological_process	GO:0055085	transmembrane transport	1.22524	0.000743778
0	ABCG8	biological_process	GO:0009410	response to xenobiotic stimulus	1.20132	0.00197799
0	ABCG8	cellular_component	GO:0005886	plasma membrane	1.14795	7.59161e-56
0	ABCG8	cellular_component	GO:0005887	integral component of plasma membrane	1.14932	1.14515e-14
0	ABCG8	cellular_component	GO:0016324	apical plasma membrane	1.24301	1.76075e-09
0	ABCG8	cellular_component	GO:0043235	receptor complex	1.22312	5.9406e-05
0	ABCG8	molecular_function	GO:0005515	protein binding	1.0875	6.44481e-100
0	ABCG8	molecular_function	GO:0005524	ATP binding	1.22473	1.9854e-35
0	ABCG8	molecular_function	GO:0046872	metal ion binding	1.16195	2.70699e-29
0	ABCG8	molecular_function	GO:0016887	ATP hydrolysis activity	1.19718	2.55976e-05
0	ABCG8	molecular_function	GO:0042626	ATPase-coupled transmembrane transporter activity	1.3659	0.0357439
0	ABCG8	molecular_function	GO:0140359	ABC-type transporter activity	1.45161	0.0388445
0	ABCG8	molecular_function	GO:0046982	protein heterodimerization activity	0.86202	0.0388431
0	ABHD10	cellular_component	GO:0005829	cytosol	1.12241	2.06284e-46
0	ABHD10	cellular_component	GO:0005739	mitochondrion	1.06874	0.00706877
0	ABHD11	cellular_component	GO:0005739	mitochondrion	1.06874	0.00706877
0	ABHD12	cellular_component	GO:0005886	plasma membrane	1.14795	7.59161e-56
0	ABHD12	cellular_component	GO:0016020	membrane	1.12821	6.6359e-17
0	ABHD12	cellular_component	GO:0016021	integral component of membrane	1.06727	5.14269e-08
0	ABHD12	cellular_component	GO:0005789	endoplasmic reticulum membrane	1.12512	4.59858e-07
0	ABHD12B	cellular_component	GO:0016020	membrane	1.12821	6.6359e-17
0	ABHD12B	cellular_component	GO:0005789	endoplasmic reticulum membrane	1.12512	4.59858e-07
0	ABHD13	cellular_component	GO:0016020	membrane	1.12821	6.6359e-17
0	ABHD13	cellular_component	GO:0016021	integral component of membrane	1.06727	5.14269e-08
0	ABHD14A	cellular_component	GO:0005737	cytoplasm	1.13078	5.32142e-47
0	ABHD14A	cellular_component	GO:0016021	integral component of membrane	1.06727	5.14269e-08
0	ABHD16B	cellular_component	GO:0005654	nucleoplasm	1.11678	1.03528e-27
0	ABHD16B	cellular_component	GO:0016020	membrane	1.12821	6.6359e-17
0	ABHD17A	cellular_component	GO:0005886	plasma membrane	1.14795	7.59161e-56
0	ABHD17A	cellular_component	GO:0016020	membrane	1.12821	6.6359e-17
0	ABHD17A	cellular_component	GO:0043231	intracellular membrane-bounded organelle	1.19921	2.39705e-16
0	ABHD17A	cellular_component	GO:0098978	glutamatergic synapse	1.29813	2.89588e-13
0	ABHD17A	cellular_component	GO:0016607	nuclear speck	1.19455	5.0467e-07
0	ABHD17A	cellular_component	GO:0043197	dendritic spine	1.27973	1.69561e-05
0	ABHD17A	cellular_component	GO:0010008	endosome membrane	1.14527	0.0311647
0	ABHD17A	molecular_function	GO:0005515	protein binding	1.0875	6.44481e-100
0	ABHD17B	cellular_component	GO:0005886	plasma membrane	1.14795	7.59161e-56
0	ABHD17B	cellular_component	GO:0016020	membrane	1.12821	6.6359e-17
0	ABHD17B	cellular_component	GO:0043197	dendritic spine	1.27973	1.69561e-05
0	ABHD17B	cellular_component	GO:0010008	endosome membrane	1.14527	0.0311647
0	ABHD17C	cellular_component	GO:0005886	plasma membrane	1.14795	7.59161e-56
0	ABHD17C	cellular_component	GO:0098978	glutamatergic synapse	1.29813	2.89588e-13
0	ABHD17C	cellular_component	GO:0043197	dendritic spine	1.27973	1.69561e-05
0	ABHD17C	cellular_component	GO:0010008	endosome membrane	1.14527	0.0311647
0	ABHD17C	molecular_function	GO:0005515	protein binding	1.0875	6.44481e-100
0	ABHD2	cellular_component	GO:0016021	integral component of membrane	1.06727	5.14269e-08
0	ABHD3	cellular_component	GO:0005886	plasma membrane	1.14795	7.59161e-56
0	ABHD3	cellular_component	GO:0016021	integral component of membrane	1.06727	5.14269e-08
0	ABHD4	cellular_component	GO:0005789	endoplasmic reticulum membrane	1.12512	4.59858e-07
0	ABHD4	cellular_component	GO:0005739	mitochondrion	1.06874	0.00706877
0	ABHD4	molecular_function	GO:0005515	protein binding	1.0875	6.44481e-100
0	ABHD5	biological_process	GO:0030154	cell differentiation	1.10561	0.0246701
0	ABHD5	cellular_component	GO:0005829	cytosol	1.12241	2.06284e-46
0	ABHD5	cellular_component	GO:0005654	nucleoplasm	1.11678	1.03528e-27
0	ABHD5	cellular_component	GO:0043231	intracellular membrane-bounded organelle	1.19921	2.39705e-16
0	ABHD5	cellular_component	GO:0005739	mitochondrion	1.06874	0.00706877
0	ABHD5	molecular_function	GO:0005515	protein binding	1.0875	6.44481e-100
0	ABHD6	cellular_component	GO:0005886	plasma membrane	1.14795	7.59161e-56
0	ABHD6	cellular_component	GO:0098978	glutamatergic synapse	1.29813	2.89588e-13
0	ABHD6	cellular_component	GO:0016021	integral component of membrane	1.06727	5.14269e-08
0	ABHD6	cellular_component	GO:0005739	mitochondrion	1.06874	0.00706877
0	ABHD6	cellular_component	GO:0098982	GABA-ergic synapse	1.28435	0.0156944
0	ABHD6	cellular_component	GO:0099055	integral component of postsynaptic membrane	1.33812	0.0235786
0	ABHD6	molecular_function	GO:0005515	protein binding	1.0875	6.44481e-100
0	ABI1	biological_process	GO:0018108	peptidyl-tyrosine phosphorylation	1.34456	2.25805e-06
0	ABI1	biological_process	GO:0008285	negative regulation of cell population proliferation	1.12762	0.0312343
0	ABI1	biological_process	GO:0048813	dendrite morphogenesis	1.41818	0.0367342
0	ABI1	biological_process	GO:0007169	transmembrane receptor protein tyrosine kinase signaling pathway	1.2171	0.0403874
0	ABI1	cellular_component	GO:0005829	cytosol	1.12241	2.06284e-46
0	ABI1	cellular_component	GO:0005634	nucleus	1.08359	7.62046e-22
0	ABI1	cellular_component	GO:0005856	cytoskeleton	1.19661	1.50979e-07
0	ABI1	cellular_component	GO:0005783	endoplasmic reticulum	1.11367	3.87904e-06
0	ABI1	cellular_component	GO:0030027	lamellipodium	1.25806	1.00488e-05
0	ABI1	cellular_component	GO:0070062	extracellular exosome	1.07515	1.39907e-05
0	ABI1	cellular_component	GO:0014069	postsynaptic density	1.21403	5.10958e-05
0	ABI1	molecular_function	GO:0005515	protein binding	1.0875	6.44481e-100
0	ABI1	molecular_function	GO:0045296	cadherin binding	1.2087	1.54324e-05
0	ABI1	molecular_function	GO:0017124	SH3 domain binding	1.21748	0.0388445
0	ABI2	biological_process	GO:0018108	peptidyl-tyrosine phosphorylation	1.34456	2.25805e-06
0	ABI2	biological_process	GO:0016477	cell migration	1.23734	1.47107e-05
0	ABI2	biological_process	GO:0007010	cytoskeleton organization	1.22802	0.0208545
0	ABI2	biological_process	GO:0007399	nervous system development	1.14624	0.0246701
0	ABI2	cellular_component	GO:0005737	cytoplasm	1.13078	5.32142e-47
0	ABI2	cellular_component	GO:0005829	cytosol	1.12241	2.06284e-46
0	ABI2	cellular_component	GO:0005634	nucleus	1.08359	7.62046e-22
0	ABI2	cellular_component	GO:0005856	cytoskeleton	1.19661	1.50979e-07
0	ABI2	cellular_component	GO:0030027	lamellipodium	1.25806	1.00488e-05
0	ABI2	cellular_component	GO:0043197	dendritic spine	1.27973	1.69561e-05
0	ABI2	cellular_component	GO:0005912	adherens junction	1.25365	5.02655e-05
0	ABI2	molecular_function	GO:0005515	protein binding	1.0875	6.44481e-100
0	ABI2	molecular_function	GO:0042802	identical protein binding	1.1169	1.10646e-08
0	ABI2	molecular_function	GO:0031267	small GTPase binding	1.21566	6.65161e-05
0	ABI2	molecular_function	GO:0031625	ubiquitin protein ligase binding	1.15266	0.0145115
0	ABI2	molecular_function	GO:0017124	SH3 domain binding	1.21748	0.0388445
0	ABI3	cellular_component	GO:0005737	cytoplasm	1.13078	5.32142e-47
0	ABI3	cellular_component	GO:0016020	membrane	1.12821	6.6359e-17
0	ABI3	cellular_component	GO:0030027	lamellipodium	1.25806	1.00488e-05
0	ABI3	cellular_component	GO:0043197	dendritic spine	1.27973	1.69561e-05
0	ABI3	cellular_component	GO:0014069	postsynaptic density	1.21403	5.10958e-05
0	ABI3	molecular_function	GO:0005515	protein binding	1.0875	6.44481e-100
0	ABI3	molecular_function	GO:0042802	identical protein binding	1.1169	1.10646e-08
0	ABI3	molecular_function	GO:0051015	actin filament binding	1.28498	1.82889e-07
0	ABI3	molecular_function	GO:0017124	SH3 domain binding	1.21748	0.0388445
0	ABI3BP	biological_process	GO:0030198	extracellular matrix organization	1.23605	0.00323093
0	ABI3BP	cellular_component	GO:0062023	collagen-containing extracellular matrix	1.11428	0.0321247
0	ABI3BP	molecular_function	GO:0005201	extracellular matrix structural constituent	1.23419	0.00919899
0	ABL1	biological_process	GO:0006468	protein phosphorylation	1.25148	3.90927e-13
0	ABL1	biological_process	GO:0045944	positive regulation of transcription by RNA polymerase II	1.15654	1.5697e-11
0	ABL1	biological_process	GO:0006355	regulation of transcription, DNA-templated	1.20029	1.64284e-08
0	ABL1	biological_process	GO:0018108	peptidyl-tyrosine phosphorylation	1.34456	2.25805e-06
0	ABL1	biological_process	GO:0006897	endocytosis	1.26066	5.0211e-05
0	ABL1	biological_process	GO:0046777	protein autophosphorylation	1.26813	8.73779e-05
0	ABL1	biological_process	GO:0009410	response to xenobiotic stimulus	1.20132	0.00197799
0	ABL1	biological_process	GO:0006974	cellular response to DNA damage stimulus	1.18659	0.00314125
0	ABL1	biological_process	GO:0001934	positive regulation of protein phosphorylation	1.21081	0.00393438
0	ABL1	biological_process	GO:0030036	actin cytoskeleton organization	1.21147	0.0165233
0	ABL1	biological_process	GO:0030514	negative regulation of BMP signaling pathway	1.34193	0.0301317
0	ABL1	biological_process	GO:0038096	Fc-gamma receptor signaling pathway involved in phagocytosis	1.50968	0.0321941
0	ABL1	cellular_component	GO:0005737	cytoplasm	1.13078	5.32142e-47
0	ABL1	cellular_component	GO:0005829	cytosol	1.12241	2.06284e-46
0	ABL1	cellular_component	GO:0005654	nucleoplasm	1.11678	1.03528e-27
0	ABL1	cellular_component	GO:0005634	nucleus	1.08359	7.62046e-22
0	ABL1	cellular_component	GO:0048471	perinuclear region of cytoplasm	1.18586	9.74979e-11
0	ABL1	cellular_component	GO:0030425	dendrite	1.22229	2.62353e-09
0	ABL1	cellular_component	GO:0015629	actin cytoskeleton	1.27227	1.78517e-08
0	ABL1	cellular_component	GO:0005783	endoplasmic reticulum	1.11367	3.87904e-06
0	ABL1	cellular_component	GO:0043025	neuronal cell body	1.19422	1.17653e-05
0	ABL1	cellular_component	GO:0031965	nuclear membrane	1.20392	0.000224387
0	ABL1	cellular_component	GO:0001726	ruffle	1.30309	0.000533258
0	ABL1	cellular_component	GO:0032991	protein-containing complex	1.11491	0.000980987
0	ABL1	cellular_component	GO:0005739	mitochondrion	1.06874	0.00706877
0	ABL1	cellular_component	GO:0005730	nucleolus	1.08491	0.00955744
0	ABL1	cellular_component	GO:0016604	nuclear body	1.13457	0.0115832
0	ABL1	molecular_function	GO:0005515	protein binding	1.0875	6.44481e-100
0	ABL1	molecular_function	GO:0005524	ATP binding	1.22473	1.9854e-35
0	ABL1	molecular_function	GO:0004712	protein serine/threonine/tyrosine kinase activity	1.29149	7.85901e-17
0	ABL1	molecular_function	GO:0051015	actin filament binding	1.28498	1.82889e-07
0	ABL1	molecular_function	GO:0004672	protein kinase activity	1.26391	3.50833e-06
0	ABL1	molecular_function	GO:0004713	protein tyrosine kinase activity	1.30089	0.00220476
0	ABL1	molecular_function	GO:0017124	SH3 domain binding	1.21748	0.0388445
0	ABL2	biological_process	GO:0007165	signal transduction	1.1576	2.72083e-11
0	ABL2	biological_process	GO:0018108	peptidyl-tyrosine phosphorylation	1.34456	2.25805e-06
0	ABL2	biological_process	GO:0010976	positive regulation of neuron projection development	1.28602	0.00312377
0	ABL2	biological_process	GO:0007155	cell adhesion	1.11735	0.0309964
0	ABL2	cellular_component	GO:0005829	cytosol	1.12241	2.06284e-46
0	ABL2	cellular_component	GO:0015629	actin cytoskeleton	1.27227	1.78517e-08
0	ABL2	molecular_function	GO:0005515	protein binding	1.0875	6.44481e-100
0	ABL2	molecular_function	GO:0005524	ATP binding	1.22473	1.9854e-35
0	ABL2	molecular_function	GO:0004712	protein serine/threonine/tyrosine kinase activity	1.29149	7.85901e-17
0	ABL2	molecular_function	GO:0051015	actin filament binding	1.28498	1.82889e-07
0	ABL2	molecular_function	GO:0004672	protein kinase activity	1.26391	3.50833e-06
0	ABL2	molecular_function	GO:0004713	protein tyrosine kinase activity	1.30089	0.00220476
0	ABLIM1	biological_process	GO:0007010	cytoskeleton organization	1.22802	0.0208545
0	ABLIM1	cellular_component	GO:0005737	cytoplasm	1.13078	5.32142e-47
0	ABLIM1	cellular_component	GO:0015629	actin cytoskeleton	1.27227	1.78517e-08
0	ABLIM1	cellular_component	GO:0030027	lamellipodium	1.25806	1.00488e-05
0	ABLIM1	molecular_function	GO:0005515	protein binding	1.0875	6.44481e-100
0	ABLIM1	molecular_function	GO:0046872	metal ion binding	1.16195	2.70699e-29
0	ABLIM1	molecular_function	GO:0003779	actin binding	1.31525	5.7281e-12
0	ABLIM1	molecular_function	GO:0051015	actin filament binding	1.28498	1.82889e-07
0	ABLIM2	biological_process	GO:0030036	actin cytoskeleton organization	1.21147	0.0165233
0	ABLIM2	cellular_component	GO:0005737	cytoplasm	1.13078	5.32142e-47
0	ABLIM2	cellular_component	GO:0015629	actin cytoskeleton	1.27227	1.78517e-08
0	ABLIM2	molecular_function	GO:0046872	metal ion binding	1.16195	2.70699e-29
0	ABLIM2	molecular_function	GO:0051015	actin filament binding	1.28498	1.82889e-07
0	ABLIM3	biological_process	GO:0045944	positive regulation of transcription by RNA polymerase II	1.15654	1.5697e-11
0	ABLIM3	biological_process	GO:0030036	actin cytoskeleton organization	1.21147	0.0165233
0	ABLIM3	cellular_component	GO:0005737	cytoplasm	1.13078	5.32142e-47
0	ABLIM3	cellular_component	GO:0098978	glutamatergic synapse	1.29813	2.89588e-13
0	ABLIM3	cellular_component	GO:0015629	actin cytoskeleton	1.27227	1.78517e-08
0	ABLIM3	cellular_component	GO:0030027	lamellipodium	1.25806	1.00488e-05
0	ABLIM3	molecular_function	GO:0005515	protein binding	1.0875	6.44481e-100
0	ABLIM3	molecular_function	GO:0046872	metal ion binding	1.16195	2.70699e-29
0	ABLIM3	molecular_function	GO:0051015	actin filament binding	1.28498	1.82889e-07
0	ABO	cellular_component	GO:0005794	Golgi apparatus	1.20538	2.61264e-20
0	ABO	cellular_component	GO:0016021	integral component of membrane	1.06727	5.14269e-08
0	ABO	cellular_component	GO:0000139	Golgi membrane	1.14677	5.76922e-06
0	ABR	biological_process	GO:0051056	regulation of small GTPase mediated signal transduction	1.39153	7.44015e-08
0	ABR	biological_process	GO:0050804	modulation of chemical synaptic transmission	1.40556	0.000611206
0	ABR	cellular_component	GO:0005829	cytosol	1.12241	2.06284e-46
0	ABR	cellular_component	GO:0016020	membrane	1.12821	6.6359e-17
0	ABR	cellular_component	GO:0098978	glutamatergic synapse	1.29813	2.89588e-13
0	ABR	cellular_component	GO:0030424	axon	1.29068	4.91517e-13
0	ABR	cellular_component	GO:0043197	dendritic spine	1.27973	1.69561e-05
0	ABR	cellular_component	GO:0098685	Schaffer collateral - CA1 synapse	1.32097	0.00148624
0	ABR	molecular_function	GO:0005515	protein binding	1.0875	6.44481e-100
0	ABR	molecular_function	GO:0005096	GTPase activator activity	1.23216	6.56008e-06
0	ABR	molecular_function	GO:0005085	guanyl-nucleotide exchange factor activity	1.24683	1.47463e-05
0	ABRA	biological_process	GO:0045944	positive regulation of transcription by RNA polymerase II	1.15654	1.5697e-11
0	ABRA	biological_process	GO:0006606	protein import into nucleus	1.30612	0.00451676
0	ABRA	cellular_component	GO:0005886	plasma membrane	1.14795	7.59161e-56
0	ABRA	cellular_component	GO:0015629	actin cytoskeleton	1.27227	1.78517e-08
0	ABRA	molecular_function	GO:0005515	protein binding	1.0875	6.44481e-100
0	ABRA	molecular_function	GO:0003779	actin binding	1.31525	5.7281e-12
0	ABRAXAS1	cellular_component	GO:0005654	nucleoplasm	1.11678	1.03528e-27
0	ABRAXAS1	cellular_component	GO:0005634	nucleus	1.08359	7.62046e-22
0	ABRAXAS1	cellular_component	GO:0016604	nuclear body	1.13457	0.0115832
0	ABRAXAS1	molecular_function	GO:0005515	protein binding	1.0875	6.44481e-100
0	ABRAXAS1	molecular_function	GO:0008017	microtubule binding	1.26199	2.29357e-07
0	ABRAXAS2	biological_process	GO:0051301	cell division	1.15829	0.00429174
0	ABRAXAS2	cellular_component	GO:0005737	cytoplasm	1.13078	5.32142e-47
0	ABRAXAS2	cellular_component	GO:0005829	cytosol	1.12241	2.06284e-46
0	ABRAXAS2	cellular_component	GO:0005634	nucleus	1.08359	7.62046e-22
0	ABRAXAS2	cellular_component	GO:0005813	centrosome	1.2032	6.78172e-10
0	ABRAXAS2	cellular_component	GO:0030496	midbody	1.20605	0.00185122
0	ABRAXAS2	molecular_function	GO:0005515	protein binding	1.0875	6.44481e-100
0	ABRAXAS2	molecular_function	GO:0008017	microtubule binding	1.26199	2.29357e-07
0	ABT1	biological_process	GO:0045893	positive regulation of transcription, DNA-templated	1.18005	8.47223e-09
0	ABT1	biological_process	GO:0006357	regulation of transcription by RNA polymerase II	1.11516	8.47223e-09
0	ABT1	cellular_component	GO:0005634	nucleus	1.08359	7.62046e-22
0	ABT1	cellular_component	GO:0005730	nucleolus	1.08491	0.00955744
0	ABT1	molecular_function	GO:0005515	protein binding	1.0875	6.44481e-100
0	ABT1	molecular_function	GO:0003723	RNA binding	1.08857	0.000227915
0	ABTB2	molecular_function	GO:0046982	protein heterodimerization activity	0.86202	0.0388431
0	ACAA2	cellular_component	GO:0005739	mitochondrion	1.06874	0.00706877
0	ACAA2	molecular_function	GO:0005515	protein binding	1.0875	6.44481e-100
0	ACAA2	molecular_function	GO:0003723	RNA binding	1.08857	0.000227915
0	ACACA	cellular_component	GO:0005829	cytosol	1.12241	2.06284e-46
0	ACACA	cellular_component	GO:0015629	actin cytoskeleton	1.27227	1.78517e-08
0	ACACA	molecular_function	GO:0005515	protein binding	1.0875	6.44481e-100
0	ACACA	molecular_function	GO:0005524	ATP binding	1.22473	1.9854e-35
0	ACACA	molecular_function	GO:0046872	metal ion binding	1.16195	2.70699e-29
0	ACACA	molecular_function	GO:0042802	identical protein binding	1.1169	1.10646e-08
0	ACACB	biological_process	GO:0010629	negative regulation of gene expression	1.23107	0.00011967
0	ACACB	biological_process	GO:0009410	response to xenobiotic stimulus	1.20132	0.00197799
0	ACACB	cellular_component	GO:0005829	cytosol	1.12241	2.06284e-46
0	ACACB	cellular_component	GO:0005634	nucleus	1.08359	7.62046e-22
0	ACACB	cellular_component	GO:0005741	mitochondrial outer membrane	1.19273	0.00509009
0	ACACB	cellular_component	GO:0005739	mitochondrion	1.06874	0.00706877
0	ACACB	molecular_function	GO:0005515	protein binding	1.0875	6.44481e-100
0	ACACB	molecular_function	GO:0005524	ATP binding	1.22473	1.9854e-35
0	ACACB	molecular_function	GO:0046872	metal ion binding	1.16195	2.70699e-29
0	ACACB	molecular_function	GO:0042802	identical protein binding	1.1169	1.10646e-08
0	ACAD10	cellular_component	GO:0005739	mitochondrion	1.06874	0.00706877
0	ACAD10	molecular_function	GO:0050660	flavin adenine dinucleotide binding	1.30839	0.0388431
0	ACAD8	molecular_function	GO:0050660	flavin adenine dinucleotide binding	1.30839	0.0388431
0	ACAD9	cellular_component	GO:0005634	nucleus	1.08359	7.62046e-22
0	ACAD9	cellular_component	GO:0030425	dendrite	1.22229	2.62353e-09
0	ACAD9	cellular_component	GO:0005739	mitochondrion	1.06874	0.00706877
0	ACAD9	molecular_function	GO:0005515	protein binding	1.0875	6.44481e-100
0	ACAD9	molecular_function	GO:0050660	flavin adenine dinucleotide binding	1.30839	0.0388431
0	ACADL	cellular_component	GO:0005739	mitochondrion	1.06874	0.00706877
0	ACADL	molecular_function	GO:0005515	protein binding	1.0875	6.44481e-100
0	ACADL	molecular_function	GO:0042802	identical protein binding	1.1169	1.10646e-08
0	ACADL	molecular_function	GO:0050660	flavin adenine dinucleotide binding	1.30839	0.0388431
0	ACADM	cellular_component	GO:0005634	nucleus	1.08359	7.62046e-22
0	ACADM	cellular_component	GO:0030424	axon	1.29068	4.91517e-13
0	ACADM	cellular_component	GO:0005739	mitochondrion	1.06874	0.00706877
0	ACADM	molecular_function	GO:0042802	identical protein binding	1.1169	1.10646e-08
0	ACADM	molecular_function	GO:0050660	flavin adenine dinucleotide binding	1.30839	0.0388431
0	ACADS	cellular_component	GO:0005654	nucleoplasm	1.11678	1.03528e-27
0	ACADS	cellular_component	GO:0005634	nucleus	1.08359	7.62046e-22
0	ACADS	cellular_component	GO:0005813	centrosome	1.2032	6.78172e-10
0	ACADS	cellular_component	GO:0005739	mitochondrion	1.06874	0.00706877
0	ACADS	molecular_function	GO:0050660	flavin adenine dinucleotide binding	1.30839	0.0388431
0	ACADSB	cellular_component	GO:0005739	mitochondrion	1.06874	0.00706877
0	ACADSB	molecular_function	GO:0042802	identical protein binding	1.1169	1.10646e-08
0	ACADSB	molecular_function	GO:0050660	flavin adenine dinucleotide binding	1.30839	0.0388431
0	ACADVL	cellular_component	GO:0005654	nucleoplasm	1.11678	1.03528e-27
0	ACADVL	cellular_component	GO:0005739	mitochondrion	1.06874	0.00706877
0	ACADVL	cellular_component	GO:0005730	nucleolus	1.08491	0.00955744
0	ACADVL	molecular_function	GO:0005515	protein binding	1.0875	6.44481e-100
0	ACADVL	molecular_function	GO:0042802	identical protein binding	1.1169	1.10646e-08
0	ACADVL	molecular_function	GO:0050660	flavin adenine dinucleotide binding	1.30839	0.0388431
0	ACAN	biological_process	GO:0007417	central nervous system development	1.25271	0.00246056
0	ACAN	biological_process	GO:0007155	cell adhesion	1.11735	0.0309964
0	ACAN	cellular_component	GO:0031012	extracellular matrix	1.15845	0.00968873
0	ACAN	cellular_component	GO:0062023	collagen-containing extracellular matrix	1.11428	0.0321247
0	ACAN	molecular_function	GO:0005515	protein binding	1.0875	6.44481e-100
0	ACAN	molecular_function	GO:0046872	metal ion binding	1.16195	2.70699e-29
0	ACAN	molecular_function	GO:0030246	carbohydrate binding	1.23362	0.000941758
0	ACAN	molecular_function	GO:0005201	extracellular matrix structural constituent	1.23419	0.00919899
0	ACAP1	biological_process	GO:0050790	regulation of catalytic activity	1.18847	5.05414e-05
0	ACAP1	cellular_component	GO:0016020	membrane	1.12821	6.6359e-17
0	ACAP1	molecular_function	GO:0005515	protein binding	1.0875	6.44481e-100
0	ACAP1	molecular_function	GO:0046872	metal ion binding	1.16195	2.70699e-29
0	ACAP1	molecular_function	GO:0005096	GTPase activator activity	1.23216	6.56008e-06
0	ACAP2	biological_process	GO:0050790	regulation of catalytic activity	1.18847	5.05414e-05
0	ACAP2	cellular_component	GO:0016020	membrane	1.12821	6.6359e-17
0	ACAP2	cellular_component	GO:0001726	ruffle	1.30309	0.000533258
0	ACAP2	cellular_component	GO:0010008	endosome membrane	1.14527	0.0311647
0	ACAP2	molecular_function	GO:0046872	metal ion binding	1.16195	2.70699e-29
0	ACAP2	molecular_function	GO:0005096	GTPase activator activity	1.23216	6.56008e-06
0	ACAP3	biological_process	GO:0050790	regulation of catalytic activity	1.18847	5.05414e-05
0	ACAP3	biological_process	GO:0001764	neuron migration	1.31754	0.000264723
0	ACAP3	molecular_function	GO:0046872	metal ion binding	1.16195	2.70699e-29
0	ACAP3	molecular_function	GO:0005096	GTPase activator activity	1.23216	6.56008e-06
0	ACAT2	cellular_component	GO:0005737	cytoplasm	1.13078	5.32142e-47
0	ACAT2	cellular_component	GO:0005829	cytosol	1.12241	2.06284e-46
0	ACAT2	cellular_component	GO:0070062	extracellular exosome	1.07515	1.39907e-05
0	ACAT2	cellular_component	GO:0005739	mitochondrion	1.06874	0.00706877
0	ACAT2	molecular_function	GO:0005515	protein binding	1.0875	6.44481e-100
0	ACBD6	cellular_component	GO:0005829	cytosol	1.12241	2.06284e-46
0	ACBD6	molecular_function	GO:0005515	protein binding	1.0875	6.44481e-100
0	ACE	biological_process	GO:0010629	negative regulation of gene expression	1.23107	0.00011967
0	ACE	biological_process	GO:0001822	kidney development	1.31103	0.000264723
0	ACE	biological_process	GO:0009410	response to xenobiotic stimulus	1.20132	0.00197799
0	ACE	cellular_component	GO:0005886	plasma membrane	1.14795	7.59161e-56
0	ACE	cellular_component	GO:0016021	integral component of membrane	1.06727	5.14269e-08
0	ACE	cellular_component	GO:0009897	external side of plasma membrane	1.21218	6.91448e-07
0	ACE	cellular_component	GO:0070062	extracellular exosome	1.07515	1.39907e-05
0	ACE	cellular_component	GO:0005768	endosome	1.19452	5.00811e-05
0	ACE	molecular_function	GO:0008270	zinc ion binding	1.12435	6.65161e-05
0	ACE2	cellular_component	GO:0005886	plasma membrane	1.14795	7.59161e-56
0	ACE2	cellular_component	GO:0016020	membrane	1.12821	6.6359e-17
0	ACE2	cellular_component	GO:0009986	cell surface	1.19621	1.62533e-10
0	ACE2	cellular_component	GO:0016324	apical plasma membrane	1.24301	1.76075e-09
0	ACE2	cellular_component	GO:0016021	integral component of membrane	1.06727	5.14269e-08
0	ACE2	cellular_component	GO:0045121	membrane raft	1.23226	1.00488e-05
0	ACE2	cellular_component	GO:0070062	extracellular exosome	1.07515	1.39907e-05
0	ACE2	cellular_component	GO:0005929	cilium	1.15487	0.0234836
0	ACE2	molecular_function	GO:0005515	protein binding	1.0875	6.44481e-100
0	ACE2	molecular_function	GO:0042802	identical protein binding	1.1169	1.10646e-08
0	ACE2	molecular_function	GO:0008270	zinc ion binding	1.12435	6.65161e-05
0	ACE2	molecular_function	GO:0001618	virus receptor activity	1.27131	0.0410091
0	ACER1	biological_process	GO:0071277	cellular response to calcium ion	1.29401	0.0113875
0	ACER1	biological_process	GO:0030154	cell differentiation	1.10561	0.0246701
0	ACER1	cellular_component	GO:0016021	integral component of membrane	1.06727	5.14269e-08
0	ACER1	cellular_component	GO:0005789	endoplasmic reticulum membrane	1.12512	4.59858e-07
0	ACER1	cellular_component	GO:0005783	endoplasmic reticulum	1.11367	3.87904e-06
0	ACER1	molecular_function	GO:0005515	protein binding	1.0875	6.44481e-100
0	ACER1	molecular_function	GO:0046872	metal ion binding	1.16195	2.70699e-29
0	ACER2	biological_process	GO:0006974	cellular response to DNA damage stimulus	1.18659	0.00314125
0	ACER2	cellular_component	GO:0005794	Golgi apparatus	1.20538	2.61264e-20
0	ACER2	cellular_component	GO:0000139	Golgi membrane	1.14677	5.76922e-06
0	ACER2	molecular_function	GO:0046872	metal ion binding	1.16195	2.70699e-29
0	ACER3	cellular_component	GO:0016021	integral component of membrane	1.06727	5.14269e-08
0	ACER3	cellular_component	GO:0005789	endoplasmic reticulum membrane	1.12512	4.59858e-07
0	ACER3	molecular_function	GO:0008270	zinc ion binding	1.12435	6.65161e-05
0	ACER3	molecular_function	GO:0005509	calcium ion binding	1.12797	0.00017522
0	ACHE	biological_process	GO:0007399	nervous system development	1.14624	0.0246701
0	ACHE	biological_process	GO:0007155	cell adhesion	1.11735	0.0309964
0	ACHE	biological_process	GO:0060041	retina development in camera-type eye	1.32428	0.0403874
0	ACHE	cellular_component	GO:0005886	plasma membrane	1.14795	7.59161e-56
0	ACHE	cellular_component	GO:0005634	nucleus	1.08359	7.62046e-22
0	ACHE	cellular_component	GO:0005794	Golgi apparatus	1.20538	2.61264e-20
0	ACHE	cellular_component	GO:0016020	membrane	1.12821	6.6359e-17
0	ACHE	cellular_component	GO:0048471	perinuclear region of cytoplasm	1.18586	9.74979e-11
0	ACHE	cellular_component	GO:0009986	cell surface	1.19621	1.62533e-10
0	ACHE	cellular_component	GO:0045202	synapse	1.17018	1.95258e-05
0	ACHE	cellular_component	GO:0005604	basement membrane	1.28147	0.00377514
0	ACHE	cellular_component	GO:0031594	neuromuscular junction	1.28766	0.015813
0	ACHE	molecular_function	GO:0005515	protein binding	1.0875	6.44481e-100
0	ACHE	molecular_function	GO:0042803	protein homodimerization activity	1.11077	0.00354435
0	ACIN1	cellular_component	GO:0005886	plasma membrane	1.14795	7.59161e-56
0	ACIN1	cellular_component	GO:0005829	cytosol	1.12241	2.06284e-46
0	ACIN1	cellular_component	GO:0005654	nucleoplasm	1.11678	1.03528e-27
0	ACIN1	cellular_component	GO:0005634	nucleus	1.08359	7.62046e-22
0	ACIN1	cellular_component	GO:0016607	nuclear speck	1.19455	5.0467e-07
0	ACIN1	molecular_function	GO:0005515	protein binding	1.0875	6.44481e-100
0	ACIN1	molecular_function	GO:0016887	ATP hydrolysis activity	1.19718	2.55976e-05
0	ACIN1	molecular_function	GO:0003723	RNA binding	1.08857	0.000227915
0	ACKR1	cellular_component	GO:0005886	plasma membrane	1.14795	7.59161e-56
0	ACKR1	cellular_component	GO:0016021	integral component of membrane	1.06727	5.14269e-08
0	ACKR1	cellular_component	GO:0005769	early endosome	1.20774	1.77482e-05
0	ACKR2	biological_process	GO:0035556	intracellular signal transduction	1.26813	2.53967e-11
0	ACKR2	biological_process	GO:0006897	endocytosis	1.26066	5.0211e-05
0	ACKR2	cellular_component	GO:0005886	plasma membrane	1.14795	7.59161e-56
0	ACKR2	cellular_component	GO:0005829	cytosol	1.12241	2.06284e-46
0	ACKR2	cellular_component	GO:0005654	nucleoplasm	1.11678	1.03528e-27
0	ACKR2	cellular_component	GO:0043231	intracellular membrane-bounded organelle	1.19921	2.39705e-16
0	ACKR2	cellular_component	GO:0005887	integral component of plasma membrane	1.14932	1.14515e-14
0	ACKR2	cellular_component	GO:0009897	external side of plasma membrane	1.21218	6.91448e-07
0	ACKR2	cellular_component	GO:0005769	early endosome	1.20774	1.77482e-05
0	ACKR2	cellular_component	GO:0031965	nuclear membrane	1.20392	0.000224387
0	ACKR2	cellular_component	GO:0005884	actin filament	1.27878	0.00509009
0	ACKR2	molecular_function	GO:0005515	protein binding	1.0875	6.44481e-100
0	ACKR3	biological_process	GO:0001525	angiogenesis	1.1871	0.00666024
0	ACKR3	biological_process	GO:0007155	cell adhesion	1.11735	0.0309964
0	ACKR3	biological_process	GO:0008285	negative regulation of cell population proliferation	1.12762	0.0312343
0	ACKR3	cellular_component	GO:0005886	plasma membrane	1.14795	7.59161e-56
0	ACKR3	cellular_component	GO:0005634	nucleus	1.08359	7.62046e-22
0	ACKR3	cellular_component	GO:0043231	intracellular membrane-bounded organelle	1.19921	2.39705e-16
0	ACKR3	cellular_component	GO:0009986	cell surface	1.19621	1.62533e-10
0	ACKR3	cellular_component	GO:0016021	integral component of membrane	1.06727	5.14269e-08
0	ACKR3	cellular_component	GO:0009897	external side of plasma membrane	1.21218	6.91448e-07
0	ACKR3	cellular_component	GO:0005769	early endosome	1.20774	1.77482e-05
0	ACKR3	cellular_component	GO:0005768	endosome	1.19452	5.00811e-05
0	ACKR3	molecular_function	GO:0005515	protein binding	1.0875	6.44481e-100
0	ACLY	cellular_component	GO:0005829	cytosol	1.12241	2.06284e-46
0	ACLY	cellular_component	GO:0005654	nucleoplasm	1.11678	1.03528e-27
0	ACLY	cellular_component	GO:0016020	membrane	1.12821	6.6359e-17
0	ACLY	cellular_component	GO:0070062	extracellular exosome	1.07515	1.39907e-05
0	ACLY	molecular_function	GO:0005515	protein binding	1.0875	6.44481e-100
0	ACLY	molecular_function	GO:0005524	ATP binding	1.22473	1.9854e-35
0	ACLY	molecular_function	GO:0046872	metal ion binding	1.16195	2.70699e-29
0	ACO2	cellular_component	GO:0005829	cytosol	1.12241	2.06284e-46
0	ACO2	cellular_component	GO:0005739	mitochondrion	1.06874	0.00706877
0	ACOD1	cellular_component	GO:0005739	mitochondrion	1.06874	0.00706877
0	ACOT11	biological_process	GO:0035556	intracellular signal transduction	1.26813	2.53967e-11
0	ACOT11	cellular_component	GO:0005829	cytosol	1.12241	2.06284e-46
0	ACOT11	cellular_component	GO:0070062	extracellular exosome	1.07515	1.39907e-05
0	ACOT2	cellular_component	GO:0005829	cytosol	1.12241	2.06284e-46
0	ACOT2	cellular_component	GO:0005739	mitochondrion	1.06874	0.00706877
0	ACOT2	molecular_function	GO:0005515	protein binding	1.0875	6.44481e-100
0	ACOT6	cellular_component	GO:0005829	cytosol	1.12241	2.06284e-46
0	ACOT7	cellular_component	GO:0005829	cytosol	1.12241	2.06284e-46
0	ACOT7	cellular_component	GO:0005654	nucleoplasm	1.11678	1.03528e-27
0	ACOT7	cellular_component	GO:0070062	extracellular exosome	1.07515	1.39907e-05
0	ACOT7	cellular_component	GO:0005739	mitochondrion	1.06874	0.00706877
0	ACOT7	molecular_function	GO:0005515	protein binding	1.0875	6.44481e-100
0	ACOT7	molecular_function	GO:0042803	protein homodimerization activity	1.11077	0.00354435
0	ACOT8	cellular_component	GO:0005829	cytosol	1.12241	2.06284e-46
0	ACOT8	molecular_function	GO:0005515	protein binding	1.0875	6.44481e-100
0	ACOT9	cellular_component	GO:0005739	mitochondrion	1.06874	0.00706877
0	ACOX1	cellular_component	GO:0005829	cytosol	1.12241	2.06284e-46
0	ACOX1	cellular_component	GO:0016020	membrane	1.12821	6.6359e-17
0	ACOX1	molecular_function	GO:0042803	protein homodimerization activity	1.11077	0.00354435
0	ACOX1	molecular_function	GO:0050660	flavin adenine dinucleotide binding	1.30839	0.0388431
0	ACOX2	cellular_component	GO:0005829	cytosol	1.12241	2.06284e-46
0	ACOX2	cellular_component	GO:0043231	intracellular membrane-bounded organelle	1.19921	2.39705e-16
0	ACOX2	molecular_function	GO:0005515	protein binding	1.0875	6.44481e-100
0	ACOX2	molecular_function	GO:0042803	protein homodimerization activity	1.11077	0.00354435
0	ACOX2	molecular_function	GO:0050660	flavin adenine dinucleotide binding	1.30839	0.0388431
0	ACOX3	cellular_component	GO:0005829	cytosol	1.12241	2.06284e-46
0	ACOX3	cellular_component	GO:0016020	membrane	1.12821	6.6359e-17
0	ACOX3	molecular_function	GO:0050660	flavin adenine dinucleotide binding	1.30839	0.0388431
0	ACOXL	molecular_function	GO:0050660	flavin adenine dinucleotide binding	1.30839	0.0388431
0	ACP2	cellular_component	GO:0016020	membrane	1.12821	6.6359e-17
0	ACP2	cellular_component	GO:0016021	integral component of membrane	1.06727	5.14269e-08
0	ACP2	cellular_component	GO:0070062	extracellular exosome	1.07515	1.39907e-05
0	ACP2	molecular_function	GO:0005515	protein binding	1.0875	6.44481e-100
0	ACP4	biological_process	GO:0010977	negative regulation of neuron projection development	1.31797	0.0309964
0	ACP4	cellular_component	GO:0016021	integral component of membrane	1.06727	5.14269e-08
0	ACP4	cellular_component	GO:0045211	postsynaptic membrane	1.25436	0.000523958
0	ACP4	molecular_function	GO:0004725	protein tyrosine phosphatase activity	1.25541	0.0259048
0	ACP5	cellular_component	GO:0005829	cytosol	1.12241	2.06284e-46
0	ACP5	cellular_component	GO:0016021	integral component of membrane	1.06727	5.14269e-08
0	ACP6	cellular_component	GO:0005737	cytoplasm	1.13078	5.32142e-47
0	ACP6	cellular_component	GO:0005739	mitochondrion	1.06874	0.00706877
0	ACP7	molecular_function	GO:0046872	metal ion binding	1.16195	2.70699e-29
0	ACR	cellular_component	GO:0005634	nucleus	1.08359	7.62046e-22
0	ACR	cellular_component	GO:0032991	protein-containing complex	1.11491	0.000980987
0	ACR	molecular_function	GO:0005515	protein binding	1.0875	6.44481e-100
0	ACR	molecular_function	GO:0008270	zinc ion binding	1.12435	6.65161e-05
0	ACRV1	biological_process	GO:0007275	multicellular organism development	1.26486	0.000587024
0	ACRV1	molecular_function	GO:0005515	protein binding	1.0875	6.44481e-100
0	ACSBG1	cellular_component	GO:0005886	plasma membrane	1.14795	7.59161e-56
0	ACSBG1	cellular_component	GO:0005737	cytoplasm	1.13078	5.32142e-47
0	ACSBG1	cellular_component	GO:0005829	cytosol	1.12241	2.06284e-46
0	ACSBG1	cellular_component	GO:0005783	endoplasmic reticulum	1.11367	3.87904e-06
0	ACSBG1	cellular_component	GO:0031410	cytoplasmic vesicle	1.14527	0.0106665
0	ACSBG1	molecular_function	GO:0005524	ATP binding	1.22473	1.9854e-35
0	ACSBG2	biological_process	GO:0030154	cell differentiation	1.10561	0.0246701
0	ACSBG2	cellular_component	GO:0005737	cytoplasm	1.13078	5.32142e-47
0	ACSBG2	cellular_component	GO:0005829	cytosol	1.12241	2.06284e-46
0	ACSBG2	cellular_component	GO:0016020	membrane	1.12821	6.6359e-17
0	ACSBG2	cellular_component	GO:0005739	mitochondrion	1.06874	0.00706877
0	ACSBG2	molecular_function	GO:0005524	ATP binding	1.22473	1.9854e-35
0	ACSF2	molecular_function	GO:0005515	protein binding	1.0875	6.44481e-100
0	ACSF2	molecular_function	GO:0005524	ATP binding	1.22473	1.9854e-35
0	ACSF3	cellular_component	GO:0005654	nucleoplasm	1.11678	1.03528e-27
0	ACSF3	cellular_component	GO:0005739	mitochondrion	1.06874	0.00706877
0	ACSF3	molecular_function	GO:0005515	protein binding	1.0875	6.44481e-100
0	ACSF3	molecular_function	GO:0005524	ATP binding	1.22473	1.9854e-35
0	ACSL1	cellular_component	GO:0005886	plasma membrane	1.14795	7.59161e-56
0	ACSL1	cellular_component	GO:0016020	membrane	1.12821	6.6359e-17
0	ACSL1	cellular_component	GO:0016021	integral component of membrane	1.06727	5.14269e-08
0	ACSL1	cellular_component	GO:0005789	endoplasmic reticulum membrane	1.12512	4.59858e-07
0	ACSL1	cellular_component	GO:0005783	endoplasmic reticulum	1.11367	3.87904e-06
0	ACSL1	cellular_component	GO:0005741	mitochondrial outer membrane	1.19273	0.00509009
0	ACSL1	cellular_component	GO:0005739	mitochondrion	1.06874	0.00706877
0	ACSL1	molecular_function	GO:0005524	ATP binding	1.22473	1.9854e-35
0	ACSL3	biological_process	GO:0030182	neuron differentiation	1.28374	0.000167279
0	ACSL3	cellular_component	GO:0005886	plasma membrane	1.14795	7.59161e-56
0	ACSL3	cellular_component	GO:0005794	Golgi apparatus	1.20538	2.61264e-20
0	ACSL3	cellular_component	GO:0016020	membrane	1.12821	6.6359e-17
0	ACSL3	cellular_component	GO:0048471	perinuclear region of cytoplasm	1.18586	9.74979e-11
0	ACSL3	cellular_component	GO:0016021	integral component of membrane	1.06727	5.14269e-08
0	ACSL3	cellular_component	GO:0005789	endoplasmic reticulum membrane	1.12512	4.59858e-07
0	ACSL3	cellular_component	GO:0005783	endoplasmic reticulum	1.11367	3.87904e-06
0	ACSL3	cellular_component	GO:0005741	mitochondrial outer membrane	1.19273	0.00509009
0	ACSL3	molecular_function	GO:0005515	protein binding	1.0875	6.44481e-100
0	ACSL3	molecular_function	GO:0005524	ATP binding	1.22473	1.9854e-35
0	ACSL3	molecular_function	GO:0019901	protein kinase binding	1.18867	6.33459e-07
0	ACSL4	biological_process	GO:0030182	neuron differentiation	1.28374	0.000167279
0	ACSL4	cellular_component	GO:0005886	plasma membrane	1.14795	7.59161e-56
0	ACSL4	cellular_component	GO:0005737	cytoplasm	1.13078	5.32142e-47
0	ACSL4	cellular_component	GO:0016020	membrane	1.12821	6.6359e-17
0	ACSL4	cellular_component	GO:0016021	integral component of membrane	1.06727	5.14269e-08
0	ACSL4	cellular_component	GO:0005789	endoplasmic reticulum membrane	1.12512	4.59858e-07
0	ACSL4	cellular_component	GO:0005783	endoplasmic reticulum	1.11367	3.87904e-06
0	ACSL4	cellular_component	GO:0070062	extracellular exosome	1.07515	1.39907e-05
0	ACSL4	cellular_component	GO:0005741	mitochondrial outer membrane	1.19273	0.00509009
0	ACSL4	molecular_function	GO:0005524	ATP binding	1.22473	1.9854e-35
0	ACSL5	cellular_component	GO:0005886	plasma membrane	1.14795	7.59161e-56
0	ACSL5	cellular_component	GO:0005654	nucleoplasm	1.11678	1.03528e-27
0	ACSL5	cellular_component	GO:0016020	membrane	1.12821	6.6359e-17
0	ACSL5	cellular_component	GO:0016021	integral component of membrane	1.06727	5.14269e-08
0	ACSL5	cellular_component	GO:0005789	endoplasmic reticulum membrane	1.12512	4.59858e-07
0	ACSL5	cellular_component	GO:0005783	endoplasmic reticulum	1.11367	3.87904e-06
0	ACSL5	cellular_component	GO:0005741	mitochondrial outer membrane	1.19273	0.00509009
0	ACSL5	cellular_component	GO:0005739	mitochondrion	1.06874	0.00706877
0	ACSL5	cellular_component	GO:0005730	nucleolus	1.08491	0.00955744
0	ACSL5	molecular_function	GO:0005515	protein binding	1.0875	6.44481e-100
0	ACSL5	molecular_function	GO:0005524	ATP binding	1.22473	1.9854e-35
0	ACSL6	cellular_component	GO:0005886	plasma membrane	1.14795	7.59161e-56
0	ACSL6	cellular_component	GO:0016020	membrane	1.12821	6.6359e-17
0	ACSL6	cellular_component	GO:0016021	integral component of membrane	1.06727	5.14269e-08
0	ACSL6	cellular_component	GO:0005789	endoplasmic reticulum membrane	1.12512	4.59858e-07
0	ACSL6	cellular_component	GO:0005783	endoplasmic reticulum	1.11367	3.87904e-06
0	ACSL6	cellular_component	GO:0005741	mitochondrial outer membrane	1.19273	0.00509009
0	ACSL6	molecular_function	GO:0005524	ATP binding	1.22473	1.9854e-35
0	ACSL6	molecular_function	GO:0042803	protein homodimerization activity	1.11077	0.00354435
0	ACSM1	cellular_component	GO:0070062	extracellular exosome	1.07515	1.39907e-05
0	ACSM1	molecular_function	GO:0005515	protein binding	1.0875	6.44481e-100
0	ACSM1	molecular_function	GO:0005524	ATP binding	1.22473	1.9854e-35
0	ACSM1	molecular_function	GO:0046872	metal ion binding	1.16195	2.70699e-29
0	ACSM2A	cellular_component	GO:0005739	mitochondrion	1.06874	0.00706877
0	ACSM2A	molecular_function	GO:0005524	ATP binding	1.22473	1.9854e-35
0	ACSM2A	molecular_function	GO:0046872	metal ion binding	1.16195	2.70699e-29
0	ACSM2B	cellular_component	GO:0005739	mitochondrion	1.06874	0.00706877
0	ACSM2B	molecular_function	GO:0005515	protein binding	1.0875	6.44481e-100
0	ACSM2B	molecular_function	GO:0005524	ATP binding	1.22473	1.9854e-35
0	ACSM2B	molecular_function	GO:0046872	metal ion binding	1.16195	2.70699e-29
0	ACSM3	cellular_component	GO:0005739	mitochondrion	1.06874	0.00706877
0	ACSM3	molecular_function	GO:0005524	ATP binding	1.22473	1.9854e-35
0	ACSM3	molecular_function	GO:0046872	metal ion binding	1.16195	2.70699e-29
0	ACSM4	molecular_function	GO:0005524	ATP binding	1.22473	1.9854e-35
0	ACSM4	molecular_function	GO:0046872	metal ion binding	1.16195	2.70699e-29
0	ACSM5	molecular_function	GO:0005524	ATP binding	1.22473	1.9854e-35
0	ACSM5	molecular_function	GO:0046872	metal ion binding	1.16195	2.70699e-29
0	ACSM6	molecular_function	GO:0005524	ATP binding	1.22473	1.9854e-35
0	ACSM6	molecular_function	GO:0046872	metal ion binding	1.16195	2.70699e-29
0	ACSS1	cellular_component	GO:0005739	mitochondrion	1.06874	0.00706877
0	ACSS1	molecular_function	GO:0005515	protein binding	1.0875	6.44481e-100
0	ACSS1	molecular_function	GO:0005524	ATP binding	1.22473	1.9854e-35
0	ACSS2	cellular_component	GO:0005737	cytoplasm	1.13078	5.32142e-47
0	ACSS2	cellular_component	GO:0005829	cytosol	1.12241	2.06284e-46
0	ACSS2	molecular_function	GO:0005524	ATP binding	1.22473	1.9854e-35
0	ACSS3	cellular_component	GO:0043231	intracellular membrane-bounded organelle	1.19921	2.39705e-16
0	ACSS3	cellular_component	GO:0005739	mitochondrion	1.06874	0.00706877
0	ACSS3	molecular_function	GO:0005515	protein binding	1.0875	6.44481e-100
0	ACSS3	molecular_function	GO:0005524	ATP binding	1.22473	1.9854e-35
0	ACTA2	biological_process	GO:0010628	positive regulation of gene expression	1.1647	0.000214813
0	ACTA2	cellular_component	GO:0005737	cytoplasm	1.13078	5.32142e-47
0	ACTA2	cellular_component	GO:0005829	cytosol	1.12241	2.06284e-46
0	ACTA2	cellular_component	GO:0030027	lamellipodium	1.25806	1.00488e-05
0	ACTA2	cellular_component	GO:0070062	extracellular exosome	1.07515	1.39907e-05
0	ACTA2	cellular_component	GO:0032991	protein-containing complex	1.11491	0.000980987
0	ACTA2	molecular_function	GO:0005524	ATP binding	1.22473	1.9854e-35
0	ACTA2	molecular_function	GO:0019901	protein kinase binding	1.18867	6.33459e-07
0	ACTB	biological_process	GO:0045893	positive regulation of transcription, DNA-templated	1.18005	8.47223e-09
0	ACTB	biological_process	GO:0006357	regulation of transcription by RNA polymerase II	1.11516	8.47223e-09
0	ACTB	biological_process	GO:0007409	axonogenesis	1.36239	0.000284086
0	ACTB	biological_process	GO:0006338	chromatin remodeling	1.20962	0.0165233
0	ACTB	cellular_component	GO:0005886	plasma membrane	1.14795	7.59161e-56
0	ACTB	cellular_component	GO:0005737	cytoplasm	1.13078	5.32142e-47
0	ACTB	cellular_component	GO:0005829	cytosol	1.12241	2.06284e-46
0	ACTB	cellular_component	GO:0005654	nucleoplasm	1.11678	1.03528e-27
0	ACTB	cellular_component	GO:0005634	nucleus	1.08359	7.62046e-22
0	ACTB	cellular_component	GO:0016020	membrane	1.12821	6.6359e-17
0	ACTB	cellular_component	GO:0098978	glutamatergic synapse	1.29813	2.89588e-13
0	ACTB	cellular_component	GO:0030424	axon	1.29068	4.91517e-13
0	ACTB	cellular_component	GO:0015629	actin cytoskeleton	1.27227	1.78517e-08
0	ACTB	cellular_component	GO:0005925	focal adhesion	1.20846	2.82949e-08
0	ACTB	cellular_component	GO:0005856	cytoskeleton	1.19661	1.50979e-07
0	ACTB	cellular_component	GO:0030027	lamellipodium	1.25806	1.00488e-05
0	ACTB	cellular_component	GO:0070062	extracellular exosome	1.07515	1.39907e-05
0	ACTB	cellular_component	GO:0000785	chromatin	1.10846	1.69561e-05
0	ACTB	cellular_component	GO:0045202	synapse	1.17018	1.95258e-05
0	ACTB	cellular_component	GO:0005912	adherens junction	1.25365	5.02655e-05
0	ACTB	cellular_component	GO:0098793	presynapse	1.26659	0.000706672
0	ACTB	cellular_component	GO:0016363	nuclear matrix	1.25806	0.000820811
0	ACTB	cellular_component	GO:0032991	protein-containing complex	1.11491	0.000980987
0	ACTB	cellular_component	GO:0098685	Schaffer collateral - CA1 synapse	1.32097	0.00148624
0	ACTB	cellular_component	GO:0005884	actin filament	1.27878	0.00509009
0	ACTB	cellular_component	GO:0005911	cell-cell junction	1.18326	0.0100125
0	ACTB	cellular_component	GO:0000776	kinetochore	1.19185	0.0162547
0	ACTB	cellular_component	GO:0000786	nucleosome	0.29963	3.6602e-25
0	ACTB	molecular_function	GO:0005515	protein binding	1.0875	6.44481e-100
0	ACTB	molecular_function	GO:0005524	ATP binding	1.22473	1.9854e-35
0	ACTB	molecular_function	GO:0042802	identical protein binding	1.1169	1.10646e-08
0	ACTB	molecular_function	GO:0019901	protein kinase binding	1.18867	6.33459e-07
0	ACTB	molecular_function	GO:0048156	tau protein binding	1.36924	0.0259048
0	ACTG1	biological_process	GO:0010628	positive regulation of gene expression	1.1647	0.000214813
0	ACTG1	biological_process	GO:0001525	angiogenesis	1.1871	0.00666024
0	ACTG1	biological_process	GO:0030335	positive regulation of cell migration	1.18431	0.00834573
0	ACTG1	cellular_component	GO:0005886	plasma membrane	1.14795	7.59161e-56
0	ACTG1	cellular_component	GO:0005829	cytosol	1.12241	2.06284e-46
0	ACTG1	cellular_component	GO:0005634	nucleus	1.08359	7.62046e-22
0	ACTG1	cellular_component	GO:0016020	membrane	1.12821	6.6359e-17
0	ACTG1	cellular_component	GO:0005925	focal adhesion	1.20846	2.82949e-08
0	ACTG1	cellular_component	GO:0005856	cytoskeleton	1.19661	1.50979e-07
0	ACTG1	cellular_component	GO:0070062	extracellular exosome	1.07515	1.39907e-05
0	ACTG1	cellular_component	GO:0098685	Schaffer collateral - CA1 synapse	1.32097	0.00148624
0	ACTG1	cellular_component	GO:0005884	actin filament	1.27878	0.00509009
0	ACTG1	cellular_component	GO:0005911	cell-cell junction	1.18326	0.0100125
0	ACTG1	molecular_function	GO:0005515	protein binding	1.0875	6.44481e-100
0	ACTG1	molecular_function	GO:0005524	ATP binding	1.22473	1.9854e-35
0	ACTG1	molecular_function	GO:0042802	identical protein binding	1.1169	1.10646e-08
0	ACTG1	molecular_function	GO:0031625	ubiquitin protein ligase binding	1.15266	0.0145115
0	ACTG2	biological_process	GO:0010628	positive regulation of gene expression	1.1647	0.000214813
0	ACTG2	cellular_component	GO:0005737	cytoplasm	1.13078	5.32142e-47
0	ACTG2	cellular_component	GO:0005829	cytosol	1.12241	2.06284e-46
0	ACTG2	cellular_component	GO:0030027	lamellipodium	1.25806	1.00488e-05
0	ACTG2	cellular_component	GO:0070062	extracellular exosome	1.07515	1.39907e-05
0	ACTG2	molecular_function	GO:0005524	ATP binding	1.22473	1.9854e-35
0	ACTL8	cellular_component	GO:0005737	cytoplasm	1.13078	5.32142e-47
0	ACTL8	molecular_function	GO:0005515	protein binding	1.0875	6.44481e-100
0	ACTL9	molecular_function	GO:0005515	protein binding	1.0875	6.44481e-100
0	ACTN1	biological_process	GO:0045893	positive regulation of transcription, DNA-templated	1.18005	8.47223e-09
0	ACTN1	biological_process	GO:0007015	actin filament organization	1.29401	0.000331732
0	ACTN1	biological_process	GO:0030036	actin cytoskeleton organization	1.21147	0.0165233
0	ACTN1	cellular_component	GO:0005886	plasma membrane	1.14795	7.59161e-56
0	ACTN1	cellular_component	GO:0005737	cytoplasm	1.13078	5.32142e-47
0	ACTN1	cellular_component	GO:0005829	cytosol	1.12241	2.06284e-46
0	ACTN1	cellular_component	GO:0005634	nucleus	1.08359	7.62046e-22
0	ACTN1	cellular_component	GO:0098978	glutamatergic synapse	1.29813	2.89588e-13
0	ACTN1	cellular_component	GO:0005925	focal adhesion	1.20846	2.82949e-08
0	ACTN1	cellular_component	GO:0030054	cell junction	1.25442	3.92307e-06
0	ACTN1	cellular_component	GO:0070062	extracellular exosome	1.07515	1.39907e-05
0	ACTN1	cellular_component	GO:0043197	dendritic spine	1.27973	1.69561e-05
0	ACTN1	cellular_component	GO:0001726	ruffle	1.30309	0.000533258
0	ACTN1	cellular_component	GO:0042995	cell projection	1.24009	0.000980987
0	ACTN1	cellular_component	GO:0005884	actin filament	1.27878	0.00509009
0	ACTN1	cellular_component	GO:0005911	cell-cell junction	1.18326	0.0100125
0	ACTN1	cellular_component	GO:0030018	Z disc	1.20302	0.0205543
0	ACTN1	cellular_component	GO:0005903	brush border	1.28602	0.042564
0	ACTN1	molecular_function	GO:0005515	protein binding	1.0875	6.44481e-100
0	ACTN1	molecular_function	GO:0051015	actin filament binding	1.28498	1.82889e-07
0	ACTN1	molecular_function	GO:0005509	calcium ion binding	1.12797	0.00017522
0	ACTN1	molecular_function	GO:0042803	protein homodimerization activity	1.11077	0.00354435
0	ACTN1	molecular_function	GO:0005178	integrin binding	1.22539	0.00625067
0	ACTN2	biological_process	GO:0045893	positive regulation of transcription, DNA-templated	1.18005	8.47223e-09
0	ACTN2	biological_process	GO:0072659	protein localization to plasma membrane	1.24151	0.00314125
0	ACTN2	biological_process	GO:0030036	actin cytoskeleton organization	1.21147	0.0165233
0	ACTN2	biological_process	GO:0007155	cell adhesion	1.11735	0.0309964
0	ACTN2	biological_process	GO:0042391	regulation of membrane potential	1.25806	0.0367342
0	ACTN2	cellular_component	GO:0005886	plasma membrane	1.14795	7.59161e-56
0	ACTN2	cellular_component	GO:0005829	cytosol	1.12241	2.06284e-46
0	ACTN2	cellular_component	GO:0005925	focal adhesion	1.20846	2.82949e-08
0	ACTN2	cellular_component	GO:0005856	cytoskeleton	1.19661	1.50979e-07
0	ACTN2	cellular_component	GO:0030054	cell junction	1.25442	3.92307e-06
0	ACTN2	cellular_component	GO:0070062	extracellular exosome	1.07515	1.39907e-05
0	ACTN2	cellular_component	GO:0043197	dendritic spine	1.27973	1.69561e-05
0	ACTN2	cellular_component	GO:0042995	cell projection	1.24009	0.000980987
0	ACTN2	cellular_component	GO:0005884	actin filament	1.27878	0.00509009
0	ACTN2	cellular_component	GO:0030018	Z disc	1.20302	0.0205543
0	ACTN2	molecular_function	GO:0005515	protein binding	1.0875	6.44481e-100
0	ACTN2	molecular_function	GO:0042802	identical protein binding	1.1169	1.10646e-08
0	ACTN2	molecular_function	GO:0051015	actin filament binding	1.28498	1.82889e-07
0	ACTN2	molecular_function	GO:0005509	calcium ion binding	1.12797	0.00017522
0	ACTN2	molecular_function	GO:0005178	integrin binding	1.22539	0.00625067
0	ACTN4	biological_process	GO:0045893	positive regulation of transcription, DNA-templated	1.18005	8.47223e-09
0	ACTN4	biological_process	GO:0030335	positive regulation of cell migration	1.18431	0.00834573
0	ACTN4	biological_process	GO:0030036	actin cytoskeleton organization	1.21147	0.0165233
0	ACTN4	cellular_component	GO:0005886	plasma membrane	1.14795	7.59161e-56
0	ACTN4	cellular_component	GO:0005737	cytoplasm	1.13078	5.32142e-47
0	ACTN4	cellular_component	GO:0005829	cytosol	1.12241	2.06284e-46
0	ACTN4	cellular_component	GO:0005634	nucleus	1.08359	7.62046e-22
0	ACTN4	cellular_component	GO:0043005	neuron projection	1.26256	9.55169e-11
0	ACTN4	cellular_component	GO:0048471	perinuclear region of cytoplasm	1.18586	9.74979e-11
0	ACTN4	cellular_component	GO:0015629	actin cytoskeleton	1.27227	1.78517e-08
0	ACTN4	cellular_component	GO:0005925	focal adhesion	1.20846	2.82949e-08
0	ACTN4	cellular_component	GO:0030054	cell junction	1.25442	3.92307e-06
0	ACTN4	cellular_component	GO:0070062	extracellular exosome	1.07515	1.39907e-05
0	ACTN4	cellular_component	GO:0042995	cell projection	1.24009	0.000980987
0	ACTN4	cellular_component	GO:0032991	protein-containing complex	1.11491	0.000980987
0	ACTN4	cellular_component	GO:0016604	nuclear body	1.13457	0.0115832
0	ACTN4	cellular_component	GO:0030018	Z disc	1.20302	0.0205543
0	ACTN4	molecular_function	GO:0005515	protein binding	1.0875	6.44481e-100
0	ACTN4	molecular_function	GO:0003779	actin binding	1.31525	5.7281e-12
0	ACTN4	molecular_function	GO:0051015	actin filament binding	1.28498	1.82889e-07
0	ACTN4	molecular_function	GO:0005509	calcium ion binding	1.12797	0.00017522
0	ACTN4	molecular_function	GO:0003723	RNA binding	1.08857	0.000227915
0	ACTN4	molecular_function	GO:0042803	protein homodimerization activity	1.11077	0.00354435
0	ACTN4	molecular_function	GO:0005178	integrin binding	1.22539	0.00625067
0	ACTR1B	cellular_component	GO:0005737	cytoplasm	1.13078	5.32142e-47
0	ACTR1B	cellular_component	GO:0005829	cytosol	1.12241	2.06284e-46
0	ACTR1B	cellular_component	GO:0016020	membrane	1.12821	6.6359e-17
0	ACTR1B	cellular_component	GO:0005813	centrosome	1.2032	6.78172e-10
0	ACTR1B	cellular_component	GO:0070062	extracellular exosome	1.07515	1.39907e-05
0	ACTR1B	molecular_function	GO:0005515	protein binding	1.0875	6.44481e-100
0	ACTR1B	molecular_function	GO:0005524	ATP binding	1.22473	1.9854e-35
0	ACTR2	biological_process	GO:0045944	positive regulation of transcription by RNA polymerase II	1.15654	1.5697e-11
0	ACTR2	cellular_component	GO:0005737	cytoplasm	1.13078	5.32142e-47
0	ACTR2	cellular_component	GO:0005829	cytosol	1.12241	2.06284e-46
0	ACTR2	cellular_component	GO:0005634	nucleus	1.08359	7.62046e-22
0	ACTR2	cellular_component	GO:0016020	membrane	1.12821	6.6359e-17
0	ACTR2	cellular_component	GO:0015629	actin cytoskeleton	1.27227	1.78517e-08
0	ACTR2	cellular_component	GO:0005925	focal adhesion	1.20846	2.82949e-08
0	ACTR2	cellular_component	GO:0030027	lamellipodium	1.25806	1.00488e-05
0	ACTR2	cellular_component	GO:0070062	extracellular exosome	1.07515	1.39907e-05
0	ACTR2	cellular_component	GO:0014069	postsynaptic density	1.21403	5.10958e-05
0	ACTR2	molecular_function	GO:0005515	protein binding	1.0875	6.44481e-100
0	ACTR2	molecular_function	GO:0005524	ATP binding	1.22473	1.9854e-35
0	ACTR2	molecular_function	GO:0051015	actin filament binding	1.28498	1.82889e-07
0	ACTR3	biological_process	GO:0045944	positive regulation of transcription by RNA polymerase II	1.15654	1.5697e-11
0	ACTR3	cellular_component	GO:0005737	cytoplasm	1.13078	5.32142e-47
0	ACTR3	cellular_component	GO:0005829	cytosol	1.12241	2.06284e-46
0	ACTR3	cellular_component	GO:0005634	nucleus	1.08359	7.62046e-22
0	ACTR3	cellular_component	GO:0016020	membrane	1.12821	6.6359e-17
0	ACTR3	cellular_component	GO:0015629	actin cytoskeleton	1.27227	1.78517e-08
0	ACTR3	cellular_component	GO:0005925	focal adhesion	1.20846	2.82949e-08
0	ACTR3	cellular_component	GO:0030027	lamellipodium	1.25806	1.00488e-05
0	ACTR3	cellular_component	GO:0070062	extracellular exosome	1.07515	1.39907e-05
0	ACTR3	cellular_component	GO:0005911	cell-cell junction	1.18326	0.0100125
0	ACTR3	cellular_component	GO:0005903	brush border	1.28602	0.042564
0	ACTR3	molecular_function	GO:0005515	protein binding	1.0875	6.44481e-100
0	ACTR3	molecular_function	GO:0005524	ATP binding	1.22473	1.9854e-35
0	ACTR3	molecular_function	GO:0051015	actin filament binding	1.28498	1.82889e-07
0	ACTR3B	cellular_component	GO:0005737	cytoplasm	1.13078	5.32142e-47
0	ACTR3B	cellular_component	GO:0005856	cytoskeleton	1.19661	1.50979e-07
0	ACTR3B	cellular_component	GO:0070062	extracellular exosome	1.07515	1.39907e-05
0	ACTR3B	cellular_component	GO:0042995	cell projection	1.24009	0.000980987
0	ACTR3B	molecular_function	GO:0005524	ATP binding	1.22473	1.9854e-35
0	ACTR3B	molecular_function	GO:0051015	actin filament binding	1.28498	1.82889e-07
0	ACTR3C	cellular_component	GO:0070062	extracellular exosome	1.07515	1.39907e-05
0	ACTR3C	molecular_function	GO:0005524	ATP binding	1.22473	1.9854e-35
0	ACTR3C	molecular_function	GO:0051015	actin filament binding	1.28498	1.82889e-07
0	ACTR5	biological_process	GO:0045893	positive regulation of transcription, DNA-templated	1.18005	8.47223e-09
0	ACTR5	biological_process	GO:0006355	regulation of transcription, DNA-templated	1.20029	1.64284e-08
0	ACTR5	biological_process	GO:0006338	chromatin remodeling	1.20962	0.0165233
0	ACTR5	cellular_component	GO:0005737	cytoplasm	1.13078	5.32142e-47
0	ACTR5	cellular_component	GO:0005654	nucleoplasm	1.11678	1.03528e-27
0	ACTR5	cellular_component	GO:0005634	nucleus	1.08359	7.62046e-22
0	ACTR5	molecular_function	GO:0005515	protein binding	1.0875	6.44481e-100
0	ACTR6	biological_process	GO:0006355	regulation of transcription, DNA-templated	1.20029	1.64284e-08
0	ACTR6	cellular_component	GO:0005737	cytoplasm	1.13078	5.32142e-47
0	ACTR6	cellular_component	GO:0005634	nucleus	1.08359	7.62046e-22
0	ACTR6	cellular_component	GO:0005856	cytoskeleton	1.19661	1.50979e-07
0	ACTR6	cellular_component	GO:0000786	nucleosome	0.29963	3.6602e-25
0	ACTR6	molecular_function	GO:0005515	protein binding	1.0875	6.44481e-100
0	ACTR8	biological_process	GO:0045893	positive regulation of transcription, DNA-templated	1.18005	8.47223e-09
0	ACTR8	biological_process	GO:0006355	regulation of transcription, DNA-templated	1.20029	1.64284e-08
0	ACTR8	biological_process	GO:0051301	cell division	1.15829	0.00429174
0	ACTR8	biological_process	GO:0007049	cell cycle	1.15776	0.0143584
0	ACTR8	biological_process	GO:0006338	chromatin remodeling	1.20962	0.0165233
0	ACTR8	cellular_component	GO:0005654	nucleoplasm	1.11678	1.03528e-27
0	ACTR8	cellular_component	GO:0005634	nucleus	1.08359	7.62046e-22
0	ACTR8	cellular_component	GO:0005813	centrosome	1.2032	6.78172e-10
0	ACTR8	molecular_function	GO:0005515	protein binding	1.0875	6.44481e-100
0	ACTR8	molecular_function	GO:0005524	ATP binding	1.22473	1.9854e-35
0	ACTRT1	biological_process	GO:0006355	regulation of transcription, DNA-templated	1.20029	1.64284e-08
0	ACTRT1	biological_process	GO:0045892	negative regulation of transcription, DNA-templated	1.18078	4.42486e-07
0	ACTRT1	cellular_component	GO:0005737	cytoplasm	1.13078	5.32142e-47
0	ACTRT1	cellular_component	GO:0005634	nucleus	1.08359	7.62046e-22
0	ACTRT1	cellular_component	GO:0005856	cytoskeleton	1.19661	1.50979e-07
0	ACTRT1	molecular_function	GO:0003682	chromatin binding	1.14274	0.00251808
0	ACTRT2	cellular_component	GO:0005737	cytoplasm	1.13078	5.32142e-47
0	ACTRT2	cellular_component	GO:0005856	cytoskeleton	1.19661	1.50979e-07
0	ACVR1	biological_process	GO:0006468	protein phosphorylation	1.25148	3.90927e-13
0	ACVR1	biological_process	GO:0045944	positive regulation of transcription by RNA polymerase II	1.15654	1.5697e-11
0	ACVR1	biological_process	GO:0045893	positive regulation of transcription, DNA-templated	1.18005	8.47223e-09
0	ACVR1	biological_process	GO:0030335	positive regulation of cell migration	1.18431	0.00834573
0	ACVR1	cellular_component	GO:0005886	plasma membrane	1.14795	7.59161e-56
0	ACVR1	cellular_component	GO:0005887	integral component of plasma membrane	1.14932	1.14515e-14
0	ACVR1	cellular_component	GO:0043235	receptor complex	1.22312	5.9406e-05
0	ACVR1	molecular_function	GO:0005515	protein binding	1.0875	6.44481e-100
0	ACVR1	molecular_function	GO:0005524	ATP binding	1.22473	1.9854e-35
0	ACVR1	molecular_function	GO:0046872	metal ion binding	1.16195	2.70699e-29
0	ACVR1	molecular_function	GO:0004674	protein serine/threonine kinase activity	1.29883	1.11102e-14
0	ACVR1	molecular_function	GO:0004672	protein kinase activity	1.26391	3.50833e-06
0	ACVR1	molecular_function	GO:0045296	cadherin binding	1.2087	1.54324e-05
0	ACVR1	molecular_function	GO:0042803	protein homodimerization activity	1.11077	0.00354435
0	ACVR1B	biological_process	GO:0006468	protein phosphorylation	1.25148	3.90927e-13
0	ACVR1B	biological_process	GO:0007165	signal transduction	1.1576	2.72083e-11
0	ACVR1B	biological_process	GO:0006355	regulation of transcription, DNA-templated	1.20029	1.64284e-08
0	ACVR1B	biological_process	GO:0046777	protein autophosphorylation	1.26813	8.73779e-05
0	ACVR1B	biological_process	GO:0010629	negative regulation of gene expression	1.23107	0.00011967
0	ACVR1B	biological_process	GO:0010628	positive regulation of gene expression	1.1647	0.000214813
0	ACVR1B	biological_process	GO:0007399	nervous system development	1.14624	0.0246701
0	ACVR1B	cellular_component	GO:0005886	plasma membrane	1.14795	7.59161e-56
0	ACVR1B	cellular_component	GO:0005829	cytosol	1.12241	2.06284e-46
0	ACVR1B	cellular_component	GO:0005887	integral component of plasma membrane	1.14932	1.14515e-14
0	ACVR1B	cellular_component	GO:0009986	cell surface	1.19621	1.62533e-10
0	ACVR1B	cellular_component	GO:0043235	receptor complex	1.22312	5.9406e-05
0	ACVR1B	molecular_function	GO:0005515	protein binding	1.0875	6.44481e-100
0	ACVR1B	molecular_function	GO:0005524	ATP binding	1.22473	1.9854e-35
0	ACVR1B	molecular_function	GO:0046872	metal ion binding	1.16195	2.70699e-29
0	ACVR1B	molecular_function	GO:0004674	protein serine/threonine kinase activity	1.29883	1.11102e-14
0	ACVR1B	molecular_function	GO:0031625	ubiquitin protein ligase binding	1.15266	0.0145115
0	ACVR1C	biological_process	GO:0006468	protein phosphorylation	1.25148	3.90927e-13
0	ACVR1C	biological_process	GO:0030154	cell differentiation	1.10561	0.0246701
0	ACVR1C	biological_process	GO:0007399	nervous system development	1.14624	0.0246701
0	ACVR1C	cellular_component	GO:0005886	plasma membrane	1.14795	7.59161e-56
0	ACVR1C	cellular_component	GO:0043235	receptor complex	1.22312	5.9406e-05
0	ACVR1C	molecular_function	GO:0005524	ATP binding	1.22473	1.9854e-35
0	ACVR1C	molecular_function	GO:0046872	metal ion binding	1.16195	2.70699e-29
0	ACVR1C	molecular_function	GO:0004674	protein serine/threonine kinase activity	1.29883	1.11102e-14
0	ACVR2A	biological_process	GO:0006468	protein phosphorylation	1.25148	3.90927e-13
0	ACVR2A	biological_process	GO:0045944	positive regulation of transcription by RNA polymerase II	1.15654	1.5697e-11
0	ACVR2A	biological_process	GO:0001934	positive regulation of protein phosphorylation	1.21081	0.00393438
0	ACVR2A	cellular_component	GO:0005886	plasma membrane	1.14795	7.59161e-56
0	ACVR2A	cellular_component	GO:0005737	cytoplasm	1.13078	5.32142e-47
0	ACVR2A	cellular_component	GO:0005887	integral component of plasma membrane	1.14932	1.14515e-14
0	ACVR2A	cellular_component	GO:0009986	cell surface	1.19621	1.62533e-10
0	ACVR2A	cellular_component	GO:0043235	receptor complex	1.22312	5.9406e-05
0	ACVR2A	molecular_function	GO:0005515	protein binding	1.0875	6.44481e-100
0	ACVR2A	molecular_function	GO:0005524	ATP binding	1.22473	1.9854e-35
0	ACVR2A	molecular_function	GO:0046872	metal ion binding	1.16195	2.70699e-29
0	ACVR2A	molecular_function	GO:0004674	protein serine/threonine kinase activity	1.29883	1.11102e-14
0	ACVR2B	biological_process	GO:0006468	protein phosphorylation	1.25148	3.90927e-13
0	ACVR2B	biological_process	GO:0007165	signal transduction	1.1576	2.72083e-11
0	ACVR2B	biological_process	GO:0000122	negative regulation of transcription by RNA polymerase II	1.15169	1.46767e-08
0	ACVR2B	biological_process	GO:0006355	regulation of transcription, DNA-templated	1.20029	1.64284e-08
0	ACVR2B	biological_process	GO:0001822	kidney development	1.31103	0.000264723
0	ACVR2B	biological_process	GO:0060021	roof of mouth development	1.36814	0.00198481
0	ACVR2B	cellular_component	GO:0005886	plasma membrane	1.14795	7.59161e-56
0	ACVR2B	cellular_component	GO:0005737	cytoplasm	1.13078	5.32142e-47
0	ACVR2B	cellular_component	GO:0005887	integral component of plasma membrane	1.14932	1.14515e-14
0	ACVR2B	cellular_component	GO:0043235	receptor complex	1.22312	5.9406e-05
0	ACVR2B	cellular_component	GO:0032991	protein-containing complex	1.11491	0.000980987
0	ACVR2B	molecular_function	GO:0005515	protein binding	1.0875	6.44481e-100
0	ACVR2B	molecular_function	GO:0005524	ATP binding	1.22473	1.9854e-35
0	ACVR2B	molecular_function	GO:0046872	metal ion binding	1.16195	2.70699e-29
0	ACVR2B	molecular_function	GO:0004712	protein serine/threonine/tyrosine kinase activity	1.29149	7.85901e-17
0	ACVR2B	molecular_function	GO:0004674	protein serine/threonine kinase activity	1.29883	1.11102e-14
0	ACY3	cellular_component	GO:0005829	cytosol	1.12241	2.06284e-46
0	ACY3	cellular_component	GO:0016324	apical plasma membrane	1.24301	1.76075e-09
0	ACY3	cellular_component	GO:0070062	extracellular exosome	1.07515	1.39907e-05
0	ACY3	molecular_function	GO:0005515	protein binding	1.0875	6.44481e-100
0	ACY3	molecular_function	GO:0046872	metal ion binding	1.16195	2.70699e-29
0	ACY3	molecular_function	GO:0042802	identical protein binding	1.1169	1.10646e-08
0	ACYP2	molecular_function	GO:0005515	protein binding	1.0875	6.44481e-100
0	ACYP2	molecular_function	GO:0042802	identical protein binding	1.1169	1.10646e-08
0	ADA	biological_process	GO:0007155	cell adhesion	1.11735	0.0309964
0	ADA	cellular_component	GO:0005886	plasma membrane	1.14795	7.59161e-56
0	ADA	cellular_component	GO:0005829	cytosol	1.12241	2.06284e-46
0	ADA	cellular_component	GO:0016020	membrane	1.12821	6.6359e-17
0	ADA	cellular_component	GO:0009986	cell surface	1.19621	1.62533e-10
0	ADA	cellular_component	GO:0009897	external side of plasma membrane	1.21218	6.91448e-07
0	ADA	cellular_component	GO:0030054	cell junction	1.25442	3.92307e-06
0	ADA	molecular_function	GO:0005515	protein binding	1.0875	6.44481e-100
0	ADA	molecular_function	GO:0008270	zinc ion binding	1.12435	6.65161e-05
0	ADA2	biological_process	GO:0007165	signal transduction	1.1576	2.72083e-11
0	ADA2	molecular_function	GO:0008270	zinc ion binding	1.12435	6.65161e-05
0	ADA2	molecular_function	GO:0042803	protein homodimerization activity	1.11077	0.00354435
0	ADAD1	cellular_component	GO:0005737	cytoplasm	1.13078	5.32142e-47
0	ADAD1	cellular_component	GO:0005730	nucleolus	1.08491	0.00955744
0	ADAD2	cellular_component	GO:0005737	cytoplasm	1.13078	5.32142e-47
0	ADAD2	cellular_component	GO:0005634	nucleus	1.08359	7.62046e-22
0	ADAD2	cellular_component	GO:0005730	nucleolus	1.08491	0.00955744
0	ADAM10	biological_process	GO:0006468	protein phosphorylation	1.25148	3.90927e-13
0	ADAM10	biological_process	GO:0010629	negative regulation of gene expression	1.23107	0.00011967
0	ADAM10	biological_process	GO:0034332	adherens junction organization	1.50968	0.00579813
0	ADAM10	biological_process	GO:0030335	positive regulation of cell migration	1.18431	0.00834573
0	ADAM10	cellular_component	GO:0005886	plasma membrane	1.14795	7.59161e-56
0	ADAM10	cellular_component	GO:0005737	cytoplasm	1.13078	5.32142e-47
0	ADAM10	cellular_component	GO:0005634	nucleus	1.08359	7.62046e-22
0	ADAM10	cellular_component	GO:0005794	Golgi apparatus	1.20538	2.61264e-20
0	ADAM10	cellular_component	GO:0016020	membrane	1.12821	6.6359e-17
0	ADAM10	cellular_component	GO:0043231	intracellular membrane-bounded organelle	1.19921	2.39705e-16
0	ADAM10	cellular_component	GO:0098978	glutamatergic synapse	1.29813	2.89588e-13
0	ADAM10	cellular_component	GO:0030424	axon	1.29068	4.91517e-13
0	ADAM10	cellular_component	GO:0009986	cell surface	1.19621	1.62533e-10
0	ADAM10	cellular_component	GO:0030425	dendrite	1.22229	2.62353e-09
0	ADAM10	cellular_component	GO:0005925	focal adhesion	1.20846	2.82949e-08
0	ADAM10	cellular_component	GO:0016021	integral component of membrane	1.06727	5.14269e-08
0	ADAM10	cellular_component	GO:0000139	Golgi membrane	1.14677	5.76922e-06
0	ADAM10	cellular_component	GO:0070062	extracellular exosome	1.07515	1.39907e-05
0	ADAM10	cellular_component	GO:0005912	adherens junction	1.25365	5.02655e-05
0	ADAM10	cellular_component	GO:0014069	postsynaptic density	1.21403	5.10958e-05
0	ADAM10	molecular_function	GO:0005515	protein binding	1.0875	6.44481e-100
0	ADAM10	molecular_function	GO:0046872	metal ion binding	1.16195	2.70699e-29
0	ADAM10	molecular_function	GO:0019901	protein kinase binding	1.18867	6.33459e-07
0	ADAM10	molecular_function	GO:0042803	protein homodimerization activity	1.11077	0.00354435
0	ADAM10	molecular_function	GO:0005178	integrin binding	1.22539	0.00625067
0	ADAM10	molecular_function	GO:0004222	metalloendopeptidase activity	1.25126	0.0115366
0	ADAM10	molecular_function	GO:0017124	SH3 domain binding	1.21748	0.0388445
0	ADAM11	cellular_component	GO:0005886	plasma membrane	1.14795	7.59161e-56
0	ADAM11	cellular_component	GO:0016021	integral component of membrane	1.06727	5.14269e-08
0	ADAM11	cellular_component	GO:0062023	collagen-containing extracellular matrix	1.11428	0.0321247
0	ADAM11	molecular_function	GO:0005178	integrin binding	1.22539	0.00625067
0	ADAM11	molecular_function	GO:0004222	metalloendopeptidase activity	1.25126	0.0115366
0	ADAM12	biological_process	GO:0007155	cell adhesion	1.11735	0.0309964
0	ADAM12	cellular_component	GO:0005886	plasma membrane	1.14795	7.59161e-56
0	ADAM12	cellular_component	GO:0005654	nucleoplasm	1.11678	1.03528e-27
0	ADAM12	cellular_component	GO:0016021	integral component of membrane	1.06727	5.14269e-08
0	ADAM12	molecular_function	GO:0005515	protein binding	1.0875	6.44481e-100
0	ADAM12	molecular_function	GO:0046872	metal ion binding	1.16195	2.70699e-29
0	ADAM12	molecular_function	GO:0004222	metalloendopeptidase activity	1.25126	0.0115366
0	ADAM12	molecular_function	GO:0017124	SH3 domain binding	1.21748	0.0388445
0	ADAM17	biological_process	GO:0009410	response to xenobiotic stimulus	1.20132	0.00197799
0	ADAM17	biological_process	GO:0001934	positive regulation of protein phosphorylation	1.21081	0.00393438
0	ADAM17	biological_process	GO:0030335	positive regulation of cell migration	1.18431	0.00834573
0	ADAM17	biological_process	GO:0007155	cell adhesion	1.11735	0.0309964
0	ADAM17	cellular_component	GO:0005886	plasma membrane	1.14795	7.59161e-56
0	ADAM17	cellular_component	GO:0005737	cytoplasm	1.13078	5.32142e-47
0	ADAM17	cellular_component	GO:0005829	cytosol	1.12241	2.06284e-46
0	ADAM17	cellular_component	GO:0016020	membrane	1.12821	6.6359e-17
0	ADAM17	cellular_component	GO:0005887	integral component of plasma membrane	1.14932	1.14515e-14
0	ADAM17	cellular_component	GO:0009986	cell surface	1.19621	1.62533e-10
0	ADAM17	cellular_component	GO:0016324	apical plasma membrane	1.24301	1.76075e-09
0	ADAM17	cellular_component	GO:0015629	actin cytoskeleton	1.27227	1.78517e-08
0	ADAM17	cellular_component	GO:0005925	focal adhesion	1.20846	2.82949e-08
0	ADAM17	cellular_component	GO:0000139	Golgi membrane	1.14677	5.76922e-06
0	ADAM17	cellular_component	GO:0045121	membrane raft	1.23226	1.00488e-05
0	ADAM17	cellular_component	GO:0032587	ruffle membrane	1.29178	0.000706296
0	ADAM17	cellular_component	GO:0005911	cell-cell junction	1.18326	0.0100125
0	ADAM17	molecular_function	GO:0005515	protein binding	1.0875	6.44481e-100
0	ADAM17	molecular_function	GO:0046872	metal ion binding	1.16195	2.70699e-29
0	ADAM17	molecular_function	GO:0005178	integrin binding	1.22539	0.00625067
0	ADAM17	molecular_function	GO:0004222	metalloendopeptidase activity	1.25126	0.0115366
0	ADAM17	molecular_function	GO:0017124	SH3 domain binding	1.21748	0.0388445
0	ADAM18	biological_process	GO:0030154	cell differentiation	1.10561	0.0246701
0	ADAM18	biological_process	GO:0007155	cell adhesion	1.11735	0.0309964
0	ADAM18	cellular_component	GO:0016020	membrane	1.12821	6.6359e-17
0	ADAM18	cellular_component	GO:0016021	integral component of membrane	1.06727	5.14269e-08
0	ADAM18	molecular_function	GO:0004222	metalloendopeptidase activity	1.25126	0.0115366
0	ADAM19	biological_process	GO:0010628	positive regulation of gene expression	1.1647	0.000214813
0	ADAM19	cellular_component	GO:0005886	plasma membrane	1.14795	7.59161e-56
0	ADAM19	cellular_component	GO:0005634	nucleus	1.08359	7.62046e-22
0	ADAM19	cellular_component	GO:0005794	Golgi apparatus	1.20538	2.61264e-20
0	ADAM19	cellular_component	GO:0016021	integral component of membrane	1.06727	5.14269e-08
0	ADAM19	cellular_component	GO:0062023	collagen-containing extracellular matrix	1.11428	0.0321247
0	ADAM19	molecular_function	GO:0005515	protein binding	1.0875	6.44481e-100
0	ADAM19	molecular_function	GO:0046872	metal ion binding	1.16195	2.70699e-29
0	ADAM19	molecular_function	GO:0004222	metalloendopeptidase activity	1.25126	0.0115366
0	ADAM19	molecular_function	GO:0017124	SH3 domain binding	1.21748	0.0388445
0	ADAM2	biological_process	GO:0010628	positive regulation of gene expression	1.1647	0.000214813
0	ADAM2	biological_process	GO:0007155	cell adhesion	1.11735	0.0309964
0	ADAM2	cellular_component	GO:0005886	plasma membrane	1.14795	7.59161e-56
0	ADAM2	cellular_component	GO:0005887	integral component of plasma membrane	1.14932	1.14515e-14
0	ADAM2	cellular_component	GO:0009986	cell surface	1.19621	1.62533e-10
0	ADAM2	cellular_component	GO:0032991	protein-containing complex	1.11491	0.000980987
0	ADAM2	molecular_function	GO:0005178	integrin binding	1.22539	0.00625067
0	ADAM2	molecular_function	GO:0004222	metalloendopeptidase activity	1.25126	0.0115366
0	ADAM20	cellular_component	GO:0005886	plasma membrane	1.14795	7.59161e-56
0	ADAM20	cellular_component	GO:0016021	integral component of membrane	1.06727	5.14269e-08
0	ADAM20	cellular_component	GO:0009897	external side of plasma membrane	1.21218	6.91448e-07
0	ADAM20	molecular_function	GO:0046872	metal ion binding	1.16195	2.70699e-29
0	ADAM20	molecular_function	GO:0004222	metalloendopeptidase activity	1.25126	0.0115366
0	ADAM21	cellular_component	GO:0005886	plasma membrane	1.14795	7.59161e-56
0	ADAM21	cellular_component	GO:0030424	axon	1.29068	4.91517e-13
0	ADAM21	cellular_component	GO:0016021	integral component of membrane	1.06727	5.14269e-08
0	ADAM21	cellular_component	GO:0009897	external side of plasma membrane	1.21218	6.91448e-07
0	ADAM21	cellular_component	GO:0043025	neuronal cell body	1.19422	1.17653e-05
0	ADAM21	molecular_function	GO:0005515	protein binding	1.0875	6.44481e-100
0	ADAM21	molecular_function	GO:0046872	metal ion binding	1.16195	2.70699e-29
0	ADAM21	molecular_function	GO:0004222	metalloendopeptidase activity	1.25126	0.0115366
0	ADAM22	biological_process	GO:0007417	central nervous system development	1.25271	0.00246056
0	ADAM22	biological_process	GO:0007155	cell adhesion	1.11735	0.0309964
0	ADAM22	cellular_component	GO:0005886	plasma membrane	1.14795	7.59161e-56
0	ADAM22	cellular_component	GO:0030424	axon	1.29068	4.91517e-13
0	ADAM22	cellular_component	GO:0016021	integral component of membrane	1.06727	5.14269e-08
0	ADAM22	molecular_function	GO:0005515	protein binding	1.0875	6.44481e-100
0	ADAM22	molecular_function	GO:0005178	integrin binding	1.22539	0.00625067
0	ADAM22	molecular_function	GO:0004222	metalloendopeptidase activity	1.25126	0.0115366
0	ADAM23	biological_process	GO:0007417	central nervous system development	1.25271	0.00246056
0	ADAM23	biological_process	GO:0007155	cell adhesion	1.11735	0.0309964
0	ADAM23	cellular_component	GO:0005886	plasma membrane	1.14795	7.59161e-56
0	ADAM23	cellular_component	GO:0005887	integral component of plasma membrane	1.14932	1.14515e-14
0	ADAM23	cellular_component	GO:0098978	glutamatergic synapse	1.29813	2.89588e-13
0	ADAM23	molecular_function	GO:0005515	protein binding	1.0875	6.44481e-100
0	ADAM23	molecular_function	GO:0005178	integrin binding	1.22539	0.00625067
0	ADAM23	molecular_function	GO:0004222	metalloendopeptidase activity	1.25126	0.0115366
0	ADAM29	cellular_component	GO:0005886	plasma membrane	1.14795	7.59161e-56
0	ADAM29	cellular_component	GO:0005887	integral component of plasma membrane	1.14932	1.14515e-14
0	ADAM29	cellular_component	GO:0009897	external side of plasma membrane	1.21218	6.91448e-07
0	ADAM29	molecular_function	GO:0004222	metalloendopeptidase activity	1.25126	0.0115366
0	ADAM30	cellular_component	GO:0005886	plasma membrane	1.14795	7.59161e-56
0	ADAM30	cellular_component	GO:0016021	integral component of membrane	1.06727	5.14269e-08
0	ADAM30	cellular_component	GO:0009897	external side of plasma membrane	1.21218	6.91448e-07
0	ADAM30	molecular_function	GO:0008270	zinc ion binding	1.12435	6.65161e-05
0	ADAM30	molecular_function	GO:0004222	metalloendopeptidase activity	1.25126	0.0115366
0	ADAM32	biological_process	GO:0007155	cell adhesion	1.11735	0.0309964
0	ADAM32	cellular_component	GO:0016021	integral component of membrane	1.06727	5.14269e-08
0	ADAM32	molecular_function	GO:0005515	protein binding	1.0875	6.44481e-100
0	ADAM32	molecular_function	GO:0004222	metalloendopeptidase activity	1.25126	0.0115366
0	ADAM33	cellular_component	GO:0016021	integral component of membrane	1.06727	5.14269e-08
0	ADAM33	molecular_function	GO:0008270	zinc ion binding	1.12435	6.65161e-05
0	ADAM33	molecular_function	GO:0004222	metalloendopeptidase activity	1.25126	0.0115366
0	ADAM9	biological_process	GO:0016477	cell migration	1.23734	1.47107e-05
0	ADAM9	biological_process	GO:0030335	positive regulation of cell migration	1.18431	0.00834573
0	ADAM9	biological_process	GO:0007155	cell adhesion	1.11735	0.0309964
0	ADAM9	cellular_component	GO:0009986	cell surface	1.19621	1.62533e-10
0	ADAM9	cellular_component	GO:0005925	focal adhesion	1.20846	2.82949e-08
0	ADAM9	cellular_component	GO:0016021	integral component of membrane	1.06727	5.14269e-08
0	ADAM9	cellular_component	GO:0070062	extracellular exosome	1.07515	1.39907e-05
0	ADAM9	molecular_function	GO:0005515	protein binding	1.0875	6.44481e-100
0	ADAM9	molecular_function	GO:0046872	metal ion binding	1.16195	2.70699e-29
0	ADAM9	molecular_function	GO:0005178	integrin binding	1.22539	0.00625067
0	ADAM9	molecular_function	GO:0004222	metalloendopeptidase activity	1.25126	0.0115366
0	ADAM9	molecular_function	GO:0017124	SH3 domain binding	1.21748	0.0388445
0	ADAMTS1	biological_process	GO:0001822	kidney development	1.31103	0.000264723
0	ADAMTS1	biological_process	GO:0030198	extracellular matrix organization	1.23605	0.00323093
0	ADAMTS1	biological_process	GO:0008285	negative regulation of cell population proliferation	1.12762	0.0312343
0	ADAMTS1	cellular_component	GO:0005604	basement membrane	1.28147	0.00377514
0	ADAMTS1	cellular_component	GO:0031012	extracellular matrix	1.15845	0.00968873
0	ADAMTS1	cellular_component	GO:0031410	cytoplasmic vesicle	1.14527	0.0106665
0	ADAMTS1	cellular_component	GO:0062023	collagen-containing extracellular matrix	1.11428	0.0321247
0	ADAMTS1	molecular_function	GO:0005515	protein binding	1.0875	6.44481e-100
0	ADAMTS1	molecular_function	GO:0008270	zinc ion binding	1.12435	6.65161e-05
0	ADAMTS1	molecular_function	GO:0004222	metalloendopeptidase activity	1.25126	0.0115366
0	ADAMTS10	biological_process	GO:0030198	extracellular matrix organization	1.23605	0.00323093
0	ADAMTS10	cellular_component	GO:0031012	extracellular matrix	1.15845	0.00968873
0	ADAMTS10	cellular_component	GO:0062023	collagen-containing extracellular matrix	1.11428	0.0321247
0	ADAMTS10	molecular_function	GO:0005515	protein binding	1.0875	6.44481e-100
0	ADAMTS10	molecular_function	GO:0046872	metal ion binding	1.16195	2.70699e-29
0	ADAMTS10	molecular_function	GO:0004222	metalloendopeptidase activity	1.25126	0.0115366
0	ADAMTS12	biological_process	GO:0016477	cell migration	1.23734	1.47107e-05
0	ADAMTS12	biological_process	GO:0030198	extracellular matrix organization	1.23605	0.00323093
0	ADAMTS12	cellular_component	GO:0031012	extracellular matrix	1.15845	0.00968873
0	ADAMTS12	molecular_function	GO:0005515	protein binding	1.0875	6.44481e-100
0	ADAMTS12	molecular_function	GO:0046872	metal ion binding	1.16195	2.70699e-29
0	ADAMTS12	molecular_function	GO:0004222	metalloendopeptidase activity	1.25126	0.0115366
0	ADAMTS13	biological_process	GO:0030198	extracellular matrix organization	1.23605	0.00323093
0	ADAMTS13	cellular_component	GO:0009986	cell surface	1.19621	1.62533e-10
0	ADAMTS13	cellular_component	GO:0031012	extracellular matrix	1.15845	0.00968873
0	ADAMTS13	molecular_function	GO:0005515	protein binding	1.0875	6.44481e-100
0	ADAMTS13	molecular_function	GO:0008270	zinc ion binding	1.12435	6.65161e-05
0	ADAMTS13	molecular_function	GO:0005509	calcium ion binding	1.12797	0.00017522
0	ADAMTS13	molecular_function	GO:0005178	integrin binding	1.22539	0.00625067
0	ADAMTS13	molecular_function	GO:0004222	metalloendopeptidase activity	1.25126	0.0115366
0	ADAMTS14	biological_process	GO:0030198	extracellular matrix organization	1.23605	0.00323093
0	ADAMTS14	cellular_component	GO:0031012	extracellular matrix	1.15845	0.00968873
0	ADAMTS14	molecular_function	GO:0046872	metal ion binding	1.16195	2.70699e-29
0	ADAMTS14	molecular_function	GO:0004222	metalloendopeptidase activity	1.25126	0.0115366
0	ADAMTS15	biological_process	GO:0030198	extracellular matrix organization	1.23605	0.00323093
0	ADAMTS15	cellular_component	GO:0009986	cell surface	1.19621	1.62533e-10
0	ADAMTS15	cellular_component	GO:0031012	extracellular matrix	1.15845	0.00968873
0	ADAMTS15	cellular_component	GO:0062023	collagen-containing extracellular matrix	1.11428	0.0321247
0	ADAMTS15	molecular_function	GO:0008270	zinc ion binding	1.12435	6.65161e-05
0	ADAMTS15	molecular_function	GO:0004222	metalloendopeptidase activity	1.25126	0.0115366
0	ADAMTS16	biological_process	GO:0030198	extracellular matrix organization	1.23605	0.00323093
0	ADAMTS16	cellular_component	GO:0031012	extracellular matrix	1.15845	0.00968873
0	ADAMTS16	molecular_function	GO:0046872	metal ion binding	1.16195	2.70699e-29
0	ADAMTS16	molecular_function	GO:0004222	metalloendopeptidase activity	1.25126	0.0115366
0	ADAMTS17	biological_process	GO:0030198	extracellular matrix organization	1.23605	0.00323093
0	ADAMTS17	cellular_component	GO:0031012	extracellular matrix	1.15845	0.00968873
0	ADAMTS17	molecular_function	GO:0046872	metal ion binding	1.16195	2.70699e-29
0	ADAMTS17	molecular_function	GO:0004222	metalloendopeptidase activity	1.25126	0.0115366
0	ADAMTS18	biological_process	GO:0030198	extracellular matrix organization	1.23605	0.00323093
0	ADAMTS18	cellular_component	GO:0031012	extracellular matrix	1.15845	0.00968873
0	ADAMTS18	molecular_function	GO:0046872	metal ion binding	1.16195	2.70699e-29
0	ADAMTS18	molecular_function	GO:0004222	metalloendopeptidase activity	1.25126	0.0115366
0	ADAMTS19	biological_process	GO:0030198	extracellular matrix organization	1.23605	0.00323093
0	ADAMTS19	cellular_component	GO:0031012	extracellular matrix	1.15845	0.00968873
0	ADAMTS19	molecular_function	GO:0046872	metal ion binding	1.16195	2.70699e-29
0	ADAMTS19	molecular_function	GO:0004222	metalloendopeptidase activity	1.25126	0.0115366
0	ADAMTS2	biological_process	GO:0030198	extracellular matrix organization	1.23605	0.00323093
0	ADAMTS2	cellular_component	GO:0031012	extracellular matrix	1.15845	0.00968873
0	ADAMTS2	cellular_component	GO:0062023	collagen-containing extracellular matrix	1.11428	0.0321247
0	ADAMTS2	molecular_function	GO:0008270	zinc ion binding	1.12435	6.65161e-05
0	ADAMTS2	molecular_function	GO:0004222	metalloendopeptidase activity	1.25126	0.0115366
0	ADAMTS20	biological_process	GO:0030198	extracellular matrix organization	1.23605	0.00323093
0	ADAMTS20	biological_process	GO:0043066	negative regulation of apoptotic process	1.12909	0.00938414
0	ADAMTS20	cellular_component	GO:0031012	extracellular matrix	1.15845	0.00968873
0	ADAMTS20	cellular_component	GO:0062023	collagen-containing extracellular matrix	1.11428	0.0321247
0	ADAMTS20	molecular_function	GO:0008270	zinc ion binding	1.12435	6.65161e-05
0	ADAMTS20	molecular_function	GO:0004222	metalloendopeptidase activity	1.25126	0.0115366
0	ADAMTS3	biological_process	GO:0030198	extracellular matrix organization	1.23605	0.00323093
0	ADAMTS3	cellular_component	GO:0070062	extracellular exosome	1.07515	1.39907e-05
0	ADAMTS3	cellular_component	GO:0031012	extracellular matrix	1.15845	0.00968873
0	ADAMTS3	cellular_component	GO:0062023	collagen-containing extracellular matrix	1.11428	0.0321247
0	ADAMTS3	molecular_function	GO:0005515	protein binding	1.0875	6.44481e-100
0	ADAMTS3	molecular_function	GO:0008270	zinc ion binding	1.12435	6.65161e-05
0	ADAMTS3	molecular_function	GO:0004222	metalloendopeptidase activity	1.25126	0.0115366
0	ADAMTS5	biological_process	GO:0030198	extracellular matrix organization	1.23605	0.00323093
0	ADAMTS5	cellular_component	GO:0031012	extracellular matrix	1.15845	0.00968873
0	ADAMTS5	cellular_component	GO:0062023	collagen-containing extracellular matrix	1.11428	0.0321247
0	ADAMTS5	molecular_function	GO:0005515	protein binding	1.0875	6.44481e-100
0	ADAMTS5	molecular_function	GO:0008270	zinc ion binding	1.12435	6.65161e-05
0	ADAMTS5	molecular_function	GO:0005178	integrin binding	1.22539	0.00625067
0	ADAMTS5	molecular_function	GO:0004222	metalloendopeptidase activity	1.25126	0.0115366
0	ADAMTS6	biological_process	GO:0001822	kidney development	1.31103	0.000264723
0	ADAMTS6	biological_process	GO:0030198	extracellular matrix organization	1.23605	0.00323093
0	ADAMTS6	cellular_component	GO:0031012	extracellular matrix	1.15845	0.00968873
0	ADAMTS6	molecular_function	GO:0046872	metal ion binding	1.16195	2.70699e-29
0	ADAMTS6	molecular_function	GO:0004222	metalloendopeptidase activity	1.25126	0.0115366
0	ADAMTS7	biological_process	GO:0030198	extracellular matrix organization	1.23605	0.00323093
0	ADAMTS7	cellular_component	GO:0009986	cell surface	1.19621	1.62533e-10
0	ADAMTS7	cellular_component	GO:0031012	extracellular matrix	1.15845	0.00968873
0	ADAMTS7	molecular_function	GO:0005515	protein binding	1.0875	6.44481e-100
0	ADAMTS7	molecular_function	GO:0046872	metal ion binding	1.16195	2.70699e-29
0	ADAMTS7	molecular_function	GO:0004222	metalloendopeptidase activity	1.25126	0.0115366
0	ADAMTS8	biological_process	GO:0030198	extracellular matrix organization	1.23605	0.00323093
0	ADAMTS8	biological_process	GO:0008285	negative regulation of cell population proliferation	1.12762	0.0312343
0	ADAMTS8	cellular_component	GO:0031012	extracellular matrix	1.15845	0.00968873
0	ADAMTS8	cellular_component	GO:0062023	collagen-containing extracellular matrix	1.11428	0.0321247
0	ADAMTS8	molecular_function	GO:0008270	zinc ion binding	1.12435	6.65161e-05
0	ADAMTS8	molecular_function	GO:0005178	integrin binding	1.22539	0.00625067
0	ADAMTS8	molecular_function	GO:0004222	metalloendopeptidase activity	1.25126	0.0115366
0	ADAMTS9	biological_process	GO:0007275	multicellular organism development	1.26486	0.000587024
0	ADAMTS9	biological_process	GO:0030198	extracellular matrix organization	1.23605	0.00323093
0	ADAMTS9	biological_process	GO:0016192	vesicle-mediated transport	1.21313	0.0118838
0	ADAMTS9	cellular_component	GO:0043231	intracellular membrane-bounded organelle	1.19921	2.39705e-16
0	ADAMTS9	cellular_component	GO:0009986	cell surface	1.19621	1.62533e-10
0	ADAMTS9	cellular_component	GO:0005783	endoplasmic reticulum	1.11367	3.87904e-06
0	ADAMTS9	cellular_component	GO:0031012	extracellular matrix	1.15845	0.00968873
0	ADAMTS9	cellular_component	GO:0062023	collagen-containing extracellular matrix	1.11428	0.0321247
0	ADAMTS9	molecular_function	GO:0008270	zinc ion binding	1.12435	6.65161e-05
0	ADAMTS9	molecular_function	GO:0004222	metalloendopeptidase activity	1.25126	0.0115366
0	ADAMTSL1	biological_process	GO:0030198	extracellular matrix organization	1.23605	0.00323093
0	ADAMTSL2	biological_process	GO:0030198	extracellular matrix organization	1.23605	0.00323093
0	ADAMTSL2	cellular_component	GO:0031012	extracellular matrix	1.15845	0.00968873
0	ADAMTSL2	molecular_function	GO:0005515	protein binding	1.0875	6.44481e-100
0	ADAMTSL3	biological_process	GO:0030198	extracellular matrix organization	1.23605	0.00323093
0	ADAMTSL3	cellular_component	GO:0043231	intracellular membrane-bounded organelle	1.19921	2.39705e-16
0	ADAMTSL3	cellular_component	GO:0031012	extracellular matrix	1.15845	0.00968873
0	ADAMTSL3	molecular_function	GO:0005515	protein binding	1.0875	6.44481e-100
0	ADAMTSL4	biological_process	GO:0030198	extracellular matrix organization	1.23605	0.00323093
0	ADAMTSL4	biological_process	GO:0006915	apoptotic process	1.12458	0.00590972
0	ADAMTSL4	cellular_component	GO:0062023	collagen-containing extracellular matrix	1.11428	0.0321247
0	ADAMTSL4	molecular_function	GO:0005515	protein binding	1.0875	6.44481e-100
0	ADAMTSL5	cellular_component	GO:0031012	extracellular matrix	1.15845	0.00968873
0	ADAMTSL5	molecular_function	GO:0005515	protein binding	1.0875	6.44481e-100
0	ADAMTSL5	molecular_function	GO:0004222	metalloendopeptidase activity	1.25126	0.0115366
0	ADAP1	biological_process	GO:0043087	regulation of GTPase activity	1.34193	0.00123775
0	ADAP1	biological_process	GO:0007166	cell surface receptor signaling pathway	1.20016	0.00176878
0	ADAP1	cellular_component	GO:0005886	plasma membrane	1.14795	7.59161e-56
0	ADAP1	cellular_component	GO:0005737	cytoplasm	1.13078	5.32142e-47
0	ADAP1	cellular_component	GO:0005829	cytosol	1.12241	2.06284e-46
0	ADAP1	cellular_component	GO:0005634	nucleus	1.08359	7.62046e-22
0	ADAP1	cellular_component	GO:0043231	intracellular membrane-bounded organelle	1.19921	2.39705e-16
0	ADAP1	molecular_function	GO:0005515	protein binding	1.0875	6.44481e-100
0	ADAP1	molecular_function	GO:0046872	metal ion binding	1.16195	2.70699e-29
0	ADAP1	molecular_function	GO:0005096	GTPase activator activity	1.23216	6.56008e-06
0	ADAP2	cellular_component	GO:0005886	plasma membrane	1.14795	7.59161e-56
0	ADAP2	cellular_component	GO:0005737	cytoplasm	1.13078	5.32142e-47
0	ADAP2	cellular_component	GO:0043231	intracellular membrane-bounded organelle	1.19921	2.39705e-16
0	ADAP2	molecular_function	GO:0005515	protein binding	1.0875	6.44481e-100
0	ADAP2	molecular_function	GO:0046872	metal ion binding	1.16195	2.70699e-29
0	ADAP2	molecular_function	GO:0005096	GTPase activator activity	1.23216	6.56008e-06
0	ADAR	biological_process	GO:0043066	negative regulation of apoptotic process	1.12909	0.00938414
0	ADAR	cellular_component	GO:0005737	cytoplasm	1.13078	5.32142e-47
0	ADAR	cellular_component	GO:0005654	nucleoplasm	1.11678	1.03528e-27
0	ADAR	cellular_component	GO:0005634	nucleus	1.08359	7.62046e-22
0	ADAR	cellular_component	GO:0016020	membrane	1.12821	6.6359e-17
0	ADAR	cellular_component	GO:0005730	nucleolus	1.08491	0.00955744
0	ADAR	molecular_function	GO:0005515	protein binding	1.0875	6.44481e-100
0	ADAR	molecular_function	GO:0046872	metal ion binding	1.16195	2.70699e-29
0	ADAR	molecular_function	GO:0003723	RNA binding	1.08857	0.000227915
0	ADARB1	biological_process	GO:0008285	negative regulation of cell population proliferation	1.12762	0.0312343
0	ADARB1	cellular_component	GO:0005737	cytoplasm	1.13078	5.32142e-47
0	ADARB1	cellular_component	GO:0005829	cytosol	1.12241	2.06284e-46
0	ADARB1	cellular_component	GO:0005654	nucleoplasm	1.11678	1.03528e-27
0	ADARB1	cellular_component	GO:0005634	nucleus	1.08359	7.62046e-22
0	ADARB1	cellular_component	GO:0045202	synapse	1.17018	1.95258e-05
0	ADARB1	cellular_component	GO:0005730	nucleolus	1.08491	0.00955744
0	ADARB1	molecular_function	GO:0005515	protein binding	1.0875	6.44481e-100
0	ADARB1	molecular_function	GO:0046872	metal ion binding	1.16195	2.70699e-29
0	ADARB1	molecular_function	GO:0003723	RNA binding	1.08857	0.000227915
0	ADARB1	molecular_function	GO:0003729	mRNA binding	1.164	0.0414104
0	ADARB2	cellular_component	GO:0005737	cytoplasm	1.13078	5.32142e-47
0	ADARB2	cellular_component	GO:0005730	nucleolus	1.08491	0.00955744
0	ADARB2	molecular_function	GO:0046872	metal ion binding	1.16195	2.70699e-29
0	ADARB2	molecular_function	GO:0003723	RNA binding	1.08857	0.000227915
0	ADAT1	molecular_function	GO:0046872	metal ion binding	1.16195	2.70699e-29
0	ADAT1	molecular_function	GO:0003723	RNA binding	1.08857	0.000227915
0	ADCK1	biological_process	GO:0006468	protein phosphorylation	1.25148	3.90927e-13
0	ADCK1	biological_process	GO:0007005	mitochondrion organization	1.28826	0.0378667
0	ADCK1	molecular_function	GO:0005524	ATP binding	1.22473	1.9854e-35
0	ADCK1	molecular_function	GO:0004674	protein serine/threonine kinase activity	1.29883	1.11102e-14
0	ADCK2	biological_process	GO:0006468	protein phosphorylation	1.25148	3.90927e-13
0	ADCK2	cellular_component	GO:0016021	integral component of membrane	1.06727	5.14269e-08
0	ADCK2	molecular_function	GO:0005515	protein binding	1.0875	6.44481e-100
0	ADCK2	molecular_function	GO:0005524	ATP binding	1.22473	1.9854e-35
0	ADCK2	molecular_function	GO:0004674	protein serine/threonine kinase activity	1.29883	1.11102e-14
0	ADCK5	biological_process	GO:0006468	protein phosphorylation	1.25148	3.90927e-13
0	ADCK5	cellular_component	GO:0016021	integral component of membrane	1.06727	5.14269e-08
0	ADCK5	molecular_function	GO:0005515	protein binding	1.0875	6.44481e-100
0	ADCK5	molecular_function	GO:0004674	protein serine/threonine kinase activity	1.29883	1.11102e-14
0	ADCY1	biological_process	GO:0007409	axonogenesis	1.36239	0.000284086
0	ADCY1	biological_process	GO:0042752	regulation of circadian rhythm	1.38986	0.000777306
0	ADCY1	biological_process	GO:0009410	response to xenobiotic stimulus	1.20132	0.00197799
0	ADCY1	biological_process	GO:0071277	cellular response to calcium ion	1.29401	0.0113875
0	ADCY1	cellular_component	GO:0005886	plasma membrane	1.14795	7.59161e-56
0	ADCY1	cellular_component	GO:0005737	cytoplasm	1.13078	5.32142e-47
0	ADCY1	cellular_component	GO:0005634	nucleus	1.08359	7.62046e-22
0	ADCY1	cellular_component	GO:0005887	integral component of plasma membrane	1.14932	1.14515e-14
0	ADCY1	cellular_component	GO:0098978	glutamatergic synapse	1.29813	2.89588e-13
0	ADCY1	cellular_component	GO:0045121	membrane raft	1.23226	1.00488e-05
0	ADCY1	cellular_component	GO:0070062	extracellular exosome	1.07515	1.39907e-05
0	ADCY1	cellular_component	GO:0098685	Schaffer collateral - CA1 synapse	1.32097	0.00148624
0	ADCY1	molecular_function	GO:0005524	ATP binding	1.22473	1.9854e-35
0	ADCY1	molecular_function	GO:0046872	metal ion binding	1.16195	2.70699e-29
0	ADCY1	molecular_function	GO:0005516	calmodulin binding	1.29832	1.16768e-07
0	ADCY10	biological_process	GO:0035556	intracellular signal transduction	1.26813	2.53967e-11
0	ADCY10	cellular_component	GO:0005737	cytoplasm	1.13078	5.32142e-47
0	ADCY10	cellular_component	GO:0005829	cytosol	1.12241	2.06284e-46
0	ADCY10	cellular_component	GO:0005634	nucleus	1.08359	7.62046e-22
0	ADCY10	cellular_component	GO:0048471	perinuclear region of cytoplasm	1.18586	9.74979e-11
0	ADCY10	cellular_component	GO:0016324	apical plasma membrane	1.24301	1.76075e-09
0	ADCY10	cellular_component	GO:0030425	dendrite	1.22229	2.62353e-09
0	ADCY10	cellular_component	GO:0043025	neuronal cell body	1.19422	1.17653e-05
0	ADCY10	cellular_component	GO:0005739	mitochondrion	1.06874	0.00706877
0	ADCY10	molecular_function	GO:0005524	ATP binding	1.22473	1.9854e-35
0	ADCY2	cellular_component	GO:0005886	plasma membrane	1.14795	7.59161e-56
0	ADCY2	cellular_component	GO:0005737	cytoplasm	1.13078	5.32142e-47
0	ADCY2	cellular_component	GO:0016020	membrane	1.12821	6.6359e-17
0	ADCY2	cellular_component	GO:0005887	integral component of plasma membrane	1.14932	1.14515e-14
0	ADCY2	cellular_component	GO:0030425	dendrite	1.22229	2.62353e-09
0	ADCY2	cellular_component	GO:0045121	membrane raft	1.23226	1.00488e-05
0	ADCY2	molecular_function	GO:0005524	ATP binding	1.22473	1.9854e-35
0	ADCY3	biological_process	GO:0035556	intracellular signal transduction	1.26813	2.53967e-11
0	ADCY3	biological_process	GO:0007165	signal transduction	1.1576	2.72083e-11
0	ADCY3	cellular_component	GO:0005886	plasma membrane	1.14795	7.59161e-56
0	ADCY3	cellular_component	GO:0005737	cytoplasm	1.13078	5.32142e-47
0	ADCY3	cellular_component	GO:0005794	Golgi apparatus	1.20538	2.61264e-20
0	ADCY3	cellular_component	GO:0016020	membrane	1.12821	6.6359e-17
0	ADCY3	cellular_component	GO:0005887	integral component of plasma membrane	1.14932	1.14515e-14
0	ADCY3	cellular_component	GO:0016021	integral component of membrane	1.06727	5.14269e-08
0	ADCY3	cellular_component	GO:0005929	cilium	1.15487	0.0234836
0	ADCY3	molecular_function	GO:0005524	ATP binding	1.22473	1.9854e-35
0	ADCY3	molecular_function	GO:0046872	metal ion binding	1.16195	2.70699e-29
0	ADCY3	molecular_function	GO:0005516	calmodulin binding	1.29832	1.16768e-07
0	ADCY5	biological_process	GO:0035556	intracellular signal transduction	1.26813	2.53967e-11
0	ADCY5	cellular_component	GO:0005886	plasma membrane	1.14795	7.59161e-56
0	ADCY5	cellular_component	GO:0005887	integral component of plasma membrane	1.14932	1.14515e-14
0	ADCY5	cellular_component	GO:0016021	integral component of membrane	1.06727	5.14269e-08
0	ADCY5	cellular_component	GO:0005929	cilium	1.15487	0.0234836
0	ADCY5	molecular_function	GO:0005524	ATP binding	1.22473	1.9854e-35
0	ADCY5	molecular_function	GO:0046872	metal ion binding	1.16195	2.70699e-29
0	ADCY5	molecular_function	GO:0097110	scaffold protein binding	1.37448	0.00054935
0	ADCY6	biological_process	GO:0035556	intracellular signal transduction	1.26813	2.53967e-11
0	ADCY6	biological_process	GO:0010977	negative regulation of neuron projection development	1.31797	0.0309964
0	ADCY6	cellular_component	GO:0005886	plasma membrane	1.14795	7.59161e-56
0	ADCY6	cellular_component	GO:0016020	membrane	1.12821	6.6359e-17
0	ADCY6	cellular_component	GO:0005887	integral component of plasma membrane	1.14932	1.14515e-14
0	ADCY6	cellular_component	GO:0005929	cilium	1.15487	0.0234836
0	ADCY6	molecular_function	GO:0005515	protein binding	1.0875	6.44481e-100
0	ADCY6	molecular_function	GO:0005524	ATP binding	1.22473	1.9854e-35
0	ADCY6	molecular_function	GO:0046872	metal ion binding	1.16195	2.70699e-29
0	ADCY6	molecular_function	GO:0019901	protein kinase binding	1.18867	6.33459e-07
0	ADCY7	biological_process	GO:0035556	intracellular signal transduction	1.26813	2.53967e-11
0	ADCY7	cellular_component	GO:0005886	plasma membrane	1.14795	7.59161e-56
0	ADCY7	cellular_component	GO:0005887	integral component of plasma membrane	1.14932	1.14515e-14
0	ADCY7	cellular_component	GO:0016021	integral component of membrane	1.06727	5.14269e-08
0	ADCY7	molecular_function	GO:0005524	ATP binding	1.22473	1.9854e-35
0	ADCY7	molecular_function	GO:0046872	metal ion binding	1.16195	2.70699e-29
0	ADCY8	biological_process	GO:0035556	intracellular signal transduction	1.26813	2.53967e-11
0	ADCY8	biological_process	GO:0007165	signal transduction	1.1576	2.72083e-11
0	ADCY8	biological_process	GO:0071277	cellular response to calcium ion	1.29401	0.0113875
0	ADCY8	cellular_component	GO:0005886	plasma membrane	1.14795	7.59161e-56
0	ADCY8	cellular_component	GO:0016020	membrane	1.12821	6.6359e-17
0	ADCY8	cellular_component	GO:0005887	integral component of plasma membrane	1.14932	1.14515e-14
0	ADCY8	cellular_component	GO:0098978	glutamatergic synapse	1.29813	2.89588e-13
0	ADCY8	cellular_component	GO:0030424	axon	1.29068	4.91517e-13
0	ADCY8	cellular_component	GO:0016324	apical plasma membrane	1.24301	1.76075e-09
0	ADCY8	cellular_component	GO:0030425	dendrite	1.22229	2.62353e-09
0	ADCY8	cellular_component	GO:0015629	actin cytoskeleton	1.27227	1.78517e-08
0	ADCY8	cellular_component	GO:0016323	basolateral plasma membrane	1.28053	3.0228e-08
0	ADCY8	cellular_component	GO:0045121	membrane raft	1.23226	1.00488e-05
0	ADCY8	cellular_component	GO:0014069	postsynaptic density	1.21403	5.10958e-05
0	ADCY8	cellular_component	GO:0098685	Schaffer collateral - CA1 synapse	1.32097	0.00148624
0	ADCY8	molecular_function	GO:0005524	ATP binding	1.22473	1.9854e-35
0	ADCY8	molecular_function	GO:0046872	metal ion binding	1.16195	2.70699e-29
0	ADCY8	molecular_function	GO:0003779	actin binding	1.31525	5.7281e-12
0	ADCY8	molecular_function	GO:0005516	calmodulin binding	1.29832	1.16768e-07
0	ADCY8	molecular_function	GO:0042803	protein homodimerization activity	1.11077	0.00354435
0	ADCY8	molecular_function	GO:0046982	protein heterodimerization activity	0.86202	0.0388431
0	ADCY9	biological_process	GO:0035556	intracellular signal transduction	1.26813	2.53967e-11
0	ADCY9	biological_process	GO:0007165	signal transduction	1.1576	2.72083e-11
0	ADCY9	cellular_component	GO:0005886	plasma membrane	1.14795	7.59161e-56
0	ADCY9	cellular_component	GO:0005887	integral component of plasma membrane	1.14932	1.14515e-14
0	ADCY9	cellular_component	GO:0030424	axon	1.29068	4.91517e-13
0	ADCY9	cellular_component	GO:0030425	dendrite	1.22229	2.62353e-09
0	ADCY9	cellular_component	GO:0016021	integral component of membrane	1.06727	5.14269e-08
0	ADCY9	molecular_function	GO:0005524	ATP binding	1.22473	1.9854e-35
0	ADCY9	molecular_function	GO:0046872	metal ion binding	1.16195	2.70699e-29
0	ADCYAP1	biological_process	GO:0045944	positive regulation of transcription by RNA polymerase II	1.15654	1.5697e-11
0	ADCYAP1	cellular_component	GO:0043005	neuron projection	1.26256	9.55169e-11
0	ADCYAP1	molecular_function	GO:0005515	protein binding	1.0875	6.44481e-100
0	ADCYAP1R1	biological_process	GO:0007166	cell surface receptor signaling pathway	1.20016	0.00176878
0	ADCYAP1R1	biological_process	GO:0009410	response to xenobiotic stimulus	1.20132	0.00197799
0	ADCYAP1R1	biological_process	GO:0030154	cell differentiation	1.10561	0.0246701
0	ADCYAP1R1	cellular_component	GO:0005886	plasma membrane	1.14795	7.59161e-56
0	ADCYAP1R1	cellular_component	GO:0043231	intracellular membrane-bounded organelle	1.19921	2.39705e-16
0	ADCYAP1R1	cellular_component	GO:0005887	integral component of plasma membrane	1.14932	1.14515e-14
0	ADCYAP1R1	cellular_component	GO:0043005	neuron projection	1.26256	9.55169e-11
0	ADCYAP1R1	cellular_component	GO:0009986	cell surface	1.19621	1.62533e-10
0	ADCYAP1R1	cellular_component	GO:0005768	endosome	1.19452	5.00811e-05
0	ADCYAP1R1	cellular_component	GO:0043235	receptor complex	1.22312	5.9406e-05
0	ADCYAP1R1	molecular_function	GO:0005515	protein binding	1.0875	6.44481e-100
0	ADCYAP1R1	molecular_function	GO:0031267	small GTPase binding	1.21566	6.65161e-05
0	ADD1	biological_process	GO:0071277	cellular response to calcium ion	1.29401	0.0113875
0	ADD1	biological_process	GO:0030036	actin cytoskeleton organization	1.21147	0.0165233
0	ADD1	cellular_component	GO:0005886	plasma membrane	1.14795	7.59161e-56
0	ADD1	cellular_component	GO:0005737	cytoplasm	1.13078	5.32142e-47
0	ADD1	cellular_component	GO:0005829	cytosol	1.12241	2.06284e-46
0	ADD1	cellular_component	GO:0005654	nucleoplasm	1.11678	1.03528e-27
0	ADD1	cellular_component	GO:0005634	nucleus	1.08359	7.62046e-22
0	ADD1	cellular_component	GO:0005925	focal adhesion	1.20846	2.82949e-08
0	ADD1	cellular_component	GO:0005856	cytoskeleton	1.19661	1.50979e-07
0	ADD1	cellular_component	GO:0005912	adherens junction	1.25365	5.02655e-05
0	ADD1	cellular_component	GO:0014069	postsynaptic density	1.21403	5.10958e-05
0	ADD1	cellular_component	GO:0016604	nuclear body	1.13457	0.0115832
0	ADD1	molecular_function	GO:0005515	protein binding	1.0875	6.44481e-100
0	ADD1	molecular_function	GO:0003779	actin binding	1.31525	5.7281e-12
0	ADD1	molecular_function	GO:0005516	calmodulin binding	1.29832	1.16768e-07
0	ADD1	molecular_function	GO:0051015	actin filament binding	1.28498	1.82889e-07
0	ADD1	molecular_function	GO:0045296	cadherin binding	1.2087	1.54324e-05
0	ADD1	molecular_function	GO:0003723	RNA binding	1.08857	0.000227915
0	ADD1	molecular_function	GO:0042803	protein homodimerization activity	1.11077	0.00354435
0	ADD1	molecular_function	GO:0061629	RNA polymerase II-specific DNA-binding transcription factor binding	1.20425	0.0104695
0	ADD1	molecular_function	GO:0046982	protein heterodimerization activity	0.86202	0.0388431
0	ADD2	biological_process	GO:0065003	protein-containing complex assembly	1.23725	0.0112446
0	ADD2	biological_process	GO:0030036	actin cytoskeleton organization	1.21147	0.0165233
0	ADD2	cellular_component	GO:0005886	plasma membrane	1.14795	7.59161e-56
0	ADD2	cellular_component	GO:0005829	cytosol	1.12241	2.06284e-46
0	ADD2	cellular_component	GO:0005856	cytoskeleton	1.19661	1.50979e-07
0	ADD2	cellular_component	GO:0014069	postsynaptic density	1.21403	5.10958e-05
0	ADD2	cellular_component	GO:0031410	cytoplasmic vesicle	1.14527	0.0106665
0	ADD2	molecular_function	GO:0003779	actin binding	1.31525	5.7281e-12
0	ADD2	molecular_function	GO:0005516	calmodulin binding	1.29832	1.16768e-07
0	ADD2	molecular_function	GO:0051015	actin filament binding	1.28498	1.82889e-07
0	ADD2	molecular_function	GO:0019901	protein kinase binding	1.18867	6.33459e-07
0	ADD2	molecular_function	GO:0042803	protein homodimerization activity	1.11077	0.00354435
0	ADD2	molecular_function	GO:0046982	protein heterodimerization activity	0.86202	0.0388431
0	ADD3	biological_process	GO:0007010	cytoskeleton organization	1.22802	0.0208545
0	ADD3	cellular_component	GO:0005886	plasma membrane	1.14795	7.59161e-56
0	ADD3	cellular_component	GO:0005829	cytosol	1.12241	2.06284e-46
0	ADD3	cellular_component	GO:0016020	membrane	1.12821	6.6359e-17
0	ADD3	cellular_component	GO:0005938	cell cortex	1.31858	1.25915e-07
0	ADD3	cellular_component	GO:0005856	cytoskeleton	1.19661	1.50979e-07
0	ADD3	cellular_component	GO:0014069	postsynaptic density	1.21403	5.10958e-05
0	ADD3	cellular_component	GO:0005911	cell-cell junction	1.18326	0.0100125
0	ADD3	cellular_component	GO:0005903	brush border	1.28602	0.042564
0	ADD3	molecular_function	GO:0005516	calmodulin binding	1.29832	1.16768e-07
0	ADD3	molecular_function	GO:0051015	actin filament binding	1.28498	1.82889e-07
0	ADGRA1	biological_process	GO:0007165	signal transduction	1.1576	2.72083e-11
0	ADGRA1	biological_process	GO:0007166	cell surface receptor signaling pathway	1.20016	0.00176878
0	ADGRA1	cellular_component	GO:0005886	plasma membrane	1.14795	7.59161e-56
0	ADGRA1	cellular_component	GO:0098978	glutamatergic synapse	1.29813	2.89588e-13
0	ADGRA1	cellular_component	GO:0016021	integral component of membrane	1.06727	5.14269e-08
0	ADGRA1	cellular_component	GO:0014069	postsynaptic density	1.21403	5.10958e-05
0	ADGRA2	biological_process	GO:0090263	positive regulation of canonical Wnt signaling pathway	1.33207	0.000191466
0	ADGRA2	biological_process	GO:0007166	cell surface receptor signaling pathway	1.20016	0.00176878
0	ADGRA2	biological_process	GO:0007417	central nervous system development	1.25271	0.00246056
0	ADGRA2	biological_process	GO:0016055	Wnt signaling pathway	1.21159	0.0176947
0	ADGRA2	cellular_component	GO:0005886	plasma membrane	1.14795	7.59161e-56
0	ADGRA2	cellular_component	GO:0009986	cell surface	1.19621	1.62533e-10
0	ADGRA2	cellular_component	GO:0016021	integral component of membrane	1.06727	5.14269e-08
0	ADGRA2	molecular_function	GO:0005515	protein binding	1.0875	6.44481e-100
0	ADGRA3	biological_process	GO:0007166	cell surface receptor signaling pathway	1.20016	0.00176878
0	ADGRA3	cellular_component	GO:0005886	plasma membrane	1.14795	7.59161e-56
0	ADGRA3	cellular_component	GO:0016021	integral component of membrane	1.06727	5.14269e-08
0	ADGRA3	cellular_component	GO:0009897	external side of plasma membrane	1.21218	6.91448e-07
0	ADGRB1	biological_process	GO:0007165	signal transduction	1.1576	2.72083e-11
0	ADGRB1	biological_process	GO:0007409	axonogenesis	1.36239	0.000284086
0	ADGRB1	biological_process	GO:0007166	cell surface receptor signaling pathway	1.20016	0.00176878
0	ADGRB1	biological_process	GO:0007155	cell adhesion	1.11735	0.0309964
0	ADGRB1	biological_process	GO:0008285	negative regulation of cell population proliferation	1.12762	0.0312343
0	ADGRB1	cellular_component	GO:0005886	plasma membrane	1.14795	7.59161e-56
0	ADGRB1	cellular_component	GO:0005887	integral component of plasma membrane	1.14932	1.14515e-14
0	ADGRB1	cellular_component	GO:0048471	perinuclear region of cytoplasm	1.18586	9.74979e-11
0	ADGRB1	cellular_component	GO:0030425	dendrite	1.22229	2.62353e-09
0	ADGRB1	cellular_component	GO:0005925	focal adhesion	1.20846	2.82949e-08
0	ADGRB1	cellular_component	GO:0016021	integral component of membrane	1.06727	5.14269e-08
0	ADGRB1	cellular_component	GO:0043197	dendritic spine	1.27973	1.69561e-05
0	ADGRB1	cellular_component	GO:0014069	postsynaptic density	1.21403	5.10958e-05
0	ADGRB1	cellular_component	GO:0005911	cell-cell junction	1.18326	0.0100125
0	ADGRB1	molecular_function	GO:0005515	protein binding	1.0875	6.44481e-100
0	ADGRB1	molecular_function	GO:0001786	phosphatidylserine binding	1.35615	0.00554359
0	ADGRB2	biological_process	GO:0007166	cell surface receptor signaling pathway	1.20016	0.00176878
0	ADGRB2	cellular_component	GO:0005886	plasma membrane	1.14795	7.59161e-56
0	ADGRB2	cellular_component	GO:0005887	integral component of plasma membrane	1.14932	1.14515e-14
0	ADGRB2	cellular_component	GO:0016021	integral component of membrane	1.06727	5.14269e-08
0	ADGRB2	molecular_function	GO:0005515	protein binding	1.0875	6.44481e-100
0	ADGRB3	biological_process	GO:0050790	regulation of catalytic activity	1.18847	5.05414e-05
0	ADGRB3	biological_process	GO:0007166	cell surface receptor signaling pathway	1.20016	0.00176878
0	ADGRB3	cellular_component	GO:0005886	plasma membrane	1.14795	7.59161e-56
0	ADGRB3	cellular_component	GO:0005887	integral component of plasma membrane	1.14932	1.14515e-14
0	ADGRB3	cellular_component	GO:0016021	integral component of membrane	1.06727	5.14269e-08
0	ADGRB3	molecular_function	GO:0005515	protein binding	1.0875	6.44481e-100
0	ADGRB3	molecular_function	GO:0005096	GTPase activator activity	1.23216	6.56008e-06
0	ADGRD1	biological_process	GO:0007166	cell surface receptor signaling pathway	1.20016	0.00176878
0	ADGRD1	cellular_component	GO:0005886	plasma membrane	1.14795	7.59161e-56
0	ADGRD1	cellular_component	GO:0005654	nucleoplasm	1.11678	1.03528e-27
0	ADGRD1	cellular_component	GO:0005887	integral component of plasma membrane	1.14932	1.14515e-14
0	ADGRD1	cellular_component	GO:0016021	integral component of membrane	1.06727	5.14269e-08
0	ADGRD1	molecular_function	GO:0005515	protein binding	1.0875	6.44481e-100
0	ADGRE1	biological_process	GO:0007166	cell surface receptor signaling pathway	1.20016	0.00176878
0	ADGRE1	biological_process	GO:0007155	cell adhesion	1.11735	0.0309964
0	ADGRE1	cellular_component	GO:0005887	integral component of plasma membrane	1.14932	1.14515e-14
0	ADGRE1	cellular_component	GO:0009897	external side of plasma membrane	1.21218	6.91448e-07
0	ADGRE1	molecular_function	GO:0005509	calcium ion binding	1.12797	0.00017522
0	ADGRE2	biological_process	GO:0016477	cell migration	1.23734	1.47107e-05
0	ADGRE2	biological_process	GO:0007166	cell surface receptor signaling pathway	1.20016	0.00176878
0	ADGRE2	biological_process	GO:0007155	cell adhesion	1.11735	0.0309964
0	ADGRE2	cellular_component	GO:0005886	plasma membrane	1.14795	7.59161e-56
0	ADGRE2	cellular_component	GO:0005887	integral component of plasma membrane	1.14932	1.14515e-14
0	ADGRE2	cellular_component	GO:0016021	integral component of membrane	1.06727	5.14269e-08
0	ADGRE2	cellular_component	GO:0032587	ruffle membrane	1.29178	0.000706296
0	ADGRE2	molecular_function	GO:0005515	protein binding	1.0875	6.44481e-100
0	ADGRE2	molecular_function	GO:0005509	calcium ion binding	1.12797	0.00017522
0	ADGRE3	biological_process	GO:0007166	cell surface receptor signaling pathway	1.20016	0.00176878
0	ADGRE3	cellular_component	GO:0005886	plasma membrane	1.14795	7.59161e-56
0	ADGRE3	cellular_component	GO:0005887	integral component of plasma membrane	1.14932	1.14515e-14
0	ADGRE3	cellular_component	GO:0016021	integral component of membrane	1.06727	5.14269e-08
0	ADGRE3	molecular_function	GO:0005509	calcium ion binding	1.12797	0.00017522
0	ADGRF1	biological_process	GO:0007166	cell surface receptor signaling pathway	1.20016	0.00176878
0	ADGRF1	cellular_component	GO:0005886	plasma membrane	1.14795	7.59161e-56
0	ADGRF1	cellular_component	GO:0016021	integral component of membrane	1.06727	5.14269e-08
0	ADGRF2	biological_process	GO:0007166	cell surface receptor signaling pathway	1.20016	0.00176878
0	ADGRF2	cellular_component	GO:0016021	integral component of membrane	1.06727	5.14269e-08
0	ADGRF3	biological_process	GO:0007166	cell surface receptor signaling pathway	1.20016	0.00176878
0	ADGRF3	cellular_component	GO:0016021	integral component of membrane	1.06727	5.14269e-08
0	ADGRF4	biological_process	GO:0007166	cell surface receptor signaling pathway	1.20016	0.00176878
0	ADGRF4	cellular_component	GO:0016021	integral component of membrane	1.06727	5.14269e-08
0	ADGRF4	molecular_function	GO:0005515	protein binding	1.0875	6.44481e-100
0	ADGRF5	biological_process	GO:0007166	cell surface receptor signaling pathway	1.20016	0.00176878
0	ADGRF5	cellular_component	GO:0005886	plasma membrane	1.14795	7.59161e-56
0	ADGRF5	cellular_component	GO:0009986	cell surface	1.19621	1.62533e-10
0	ADGRF5	cellular_component	GO:0016021	integral component of membrane	1.06727	5.14269e-08
0	ADGRF5	cellular_component	GO:0031410	cytoplasmic vesicle	1.14527	0.0106665
0	ADGRF5	molecular_function	GO:0005515	protein binding	1.0875	6.44481e-100
0	ADGRG1	biological_process	GO:0016477	cell migration	1.23734	1.47107e-05
0	ADGRG1	biological_process	GO:0007166	cell surface receptor signaling pathway	1.20016	0.00176878
0	ADGRG1	biological_process	GO:0001525	angiogenesis	1.1871	0.00666024
0	ADGRG1	biological_process	GO:0007155	cell adhesion	1.11735	0.0309964
0	ADGRG1	biological_process	GO:0008285	negative regulation of cell population proliferation	1.12762	0.0312343
0	ADGRG1	cellular_component	GO:0005887	integral component of plasma membrane	1.14932	1.14515e-14
0	ADGRG1	cellular_component	GO:0016021	integral component of membrane	1.06727	5.14269e-08
0	ADGRG1	cellular_component	GO:0045121	membrane raft	1.23226	1.00488e-05
0	ADGRG1	cellular_component	GO:0070062	extracellular exosome	1.07515	1.39907e-05
0	ADGRG1	molecular_function	GO:0005515	protein binding	1.0875	6.44481e-100
0	ADGRG2	biological_process	GO:0007166	cell surface receptor signaling pathway	1.20016	0.00176878
0	ADGRG2	cellular_component	GO:0005886	plasma membrane	1.14795	7.59161e-56
0	ADGRG2	cellular_component	GO:0005829	cytosol	1.12241	2.06284e-46
0	ADGRG2	cellular_component	GO:0005887	integral component of plasma membrane	1.14932	1.14515e-14
0	ADGRG2	cellular_component	GO:0009986	cell surface	1.19621	1.62533e-10
0	ADGRG2	cellular_component	GO:0016324	apical plasma membrane	1.24301	1.76075e-09
0	ADGRG2	cellular_component	GO:0016021	integral component of membrane	1.06727	5.14269e-08
0	ADGRG2	cellular_component	GO:0070062	extracellular exosome	1.07515	1.39907e-05
0	ADGRG4	biological_process	GO:0007166	cell surface receptor signaling pathway	1.20016	0.00176878
0	ADGRG4	cellular_component	GO:0005887	integral component of plasma membrane	1.14932	1.14515e-14
0	ADGRG4	cellular_component	GO:0016021	integral component of membrane	1.06727	5.14269e-08
0	ADGRG5	biological_process	GO:0007166	cell surface receptor signaling pathway	1.20016	0.00176878
0	ADGRG5	cellular_component	GO:0005887	integral component of plasma membrane	1.14932	1.14515e-14
0	ADGRG5	cellular_component	GO:0016021	integral component of membrane	1.06727	5.14269e-08
0	ADGRG6	biological_process	GO:0007166	cell surface receptor signaling pathway	1.20016	0.00176878
0	ADGRG6	biological_process	GO:0007399	nervous system development	1.14624	0.0246701
0	ADGRG6	cellular_component	GO:0005886	plasma membrane	1.14795	7.59161e-56
0	ADGRG6	cellular_component	GO:0005737	cytoplasm	1.13078	5.32142e-47
0	ADGRG6	cellular_component	GO:0005887	integral component of plasma membrane	1.14932	1.14515e-14
0	ADGRG6	cellular_component	GO:0009986	cell surface	1.19621	1.62533e-10
0	ADGRG6	cellular_component	GO:0016021	integral component of membrane	1.06727	5.14269e-08
0	ADGRG6	cellular_component	GO:0005789	endoplasmic reticulum membrane	1.12512	4.59858e-07
0	ADGRG7	biological_process	GO:0007166	cell surface receptor signaling pathway	1.20016	0.00176878
0	ADGRG7	cellular_component	GO:0005887	integral component of plasma membrane	1.14932	1.14515e-14
0	ADGRG7	cellular_component	GO:0016021	integral component of membrane	1.06727	5.14269e-08
0	ADGRG7	molecular_function	GO:0005515	protein binding	1.0875	6.44481e-100
0	ADGRL1	biological_process	GO:0007166	cell surface receptor signaling pathway	1.20016	0.00176878
0	ADGRL1	cellular_component	GO:0005886	plasma membrane	1.14795	7.59161e-56
0	ADGRL1	cellular_component	GO:0005887	integral component of plasma membrane	1.14932	1.14515e-14
0	ADGRL1	cellular_component	GO:0030424	axon	1.29068	4.91517e-13
0	ADGRL1	cellular_component	GO:0043005	neuron projection	1.26256	9.55169e-11
0	ADGRL1	cellular_component	GO:0016021	integral component of membrane	1.06727	5.14269e-08
0	ADGRL1	cellular_component	GO:0045202	synapse	1.17018	1.95258e-05
0	ADGRL1	cellular_component	GO:0014069	postsynaptic density	1.21403	5.10958e-05
0	ADGRL1	molecular_function	GO:0005515	protein binding	1.0875	6.44481e-100
0	ADGRL1	molecular_function	GO:0030246	carbohydrate binding	1.23362	0.000941758
0	ADGRL2	biological_process	GO:0007166	cell surface receptor signaling pathway	1.20016	0.00176878
0	ADGRL2	cellular_component	GO:0005887	integral component of plasma membrane	1.14932	1.14515e-14
0	ADGRL2	cellular_component	GO:0043005	neuron projection	1.26256	9.55169e-11
0	ADGRL2	cellular_component	GO:0016021	integral component of membrane	1.06727	5.14269e-08
0	ADGRL2	molecular_function	GO:0030246	carbohydrate binding	1.23362	0.000941758
0	ADGRL3	biological_process	GO:0001764	neuron migration	1.31754	0.000264723
0	ADGRL3	biological_process	GO:0007166	cell surface receptor signaling pathway	1.20016	0.00176878
0	ADGRL3	cellular_component	GO:0005887	integral component of plasma membrane	1.14932	1.14515e-14
0	ADGRL3	cellular_component	GO:0098978	glutamatergic synapse	1.29813	2.89588e-13
0	ADGRL3	cellular_component	GO:0030424	axon	1.29068	4.91517e-13
0	ADGRL3	cellular_component	GO:0016021	integral component of membrane	1.06727	5.14269e-08
0	ADGRL3	cellular_component	GO:0005911	cell-cell junction	1.18326	0.0100125
0	ADGRL3	molecular_function	GO:0005515	protein binding	1.0875	6.44481e-100
0	ADGRL3	molecular_function	GO:0005509	calcium ion binding	1.12797	0.00017522
0	ADGRL3	molecular_function	GO:0030246	carbohydrate binding	1.23362	0.000941758
0	ADGRL4	biological_process	GO:0007166	cell surface receptor signaling pathway	1.20016	0.00176878
0	ADGRL4	biological_process	GO:0065003	protein-containing complex assembly	1.23725	0.0112446
0	ADGRL4	cellular_component	GO:0005886	plasma membrane	1.14795	7.59161e-56
0	ADGRL4	cellular_component	GO:0005887	integral component of plasma membrane	1.14932	1.14515e-14
0	ADGRL4	cellular_component	GO:0016021	integral component of membrane	1.06727	5.14269e-08
0	ADGRL4	cellular_component	GO:0031410	cytoplasmic vesicle	1.14527	0.0106665
0	ADGRL4	molecular_function	GO:0005509	calcium ion binding	1.12797	0.00017522
0	ADGRV1	biological_process	GO:0098609	cell-cell adhesion	1.29883	1.90023e-06
0	ADGRV1	biological_process	GO:0007605	sensory perception of sound	1.26151	0.00101649
0	ADGRV1	biological_process	GO:0007166	cell surface receptor signaling pathway	1.20016	0.00176878
0	ADGRV1	biological_process	GO:0071277	cellular response to calcium ion	1.29401	0.0113875
0	ADGRV1	biological_process	GO:0007399	nervous system development	1.14624	0.0246701
0	ADGRV1	cellular_component	GO:0005886	plasma membrane	1.14795	7.59161e-56
0	ADGRV1	cellular_component	GO:0005737	cytoplasm	1.13078	5.32142e-47
0	ADGRV1	cellular_component	GO:0016020	membrane	1.12821	6.6359e-17
0	ADGRV1	cellular_component	GO:0009986	cell surface	1.19621	1.62533e-10
0	ADGRV1	cellular_component	GO:0016021	integral component of membrane	1.06727	5.14269e-08
0	ADGRV1	cellular_component	GO:0070062	extracellular exosome	1.07515	1.39907e-05
0	ADGRV1	cellular_component	GO:0045202	synapse	1.17018	1.95258e-05
0	ADGRV1	cellular_component	GO:0043235	receptor complex	1.22312	5.9406e-05
0	ADGRV1	molecular_function	GO:0005515	protein binding	1.0875	6.44481e-100
0	ADGRV1	molecular_function	GO:0005509	calcium ion binding	1.12797	0.00017522
0	ADH1B	cellular_component	GO:0005886	plasma membrane	1.14795	7.59161e-56
0	ADH1B	cellular_component	GO:0005829	cytosol	1.12241	2.06284e-46
0	ADH1B	cellular_component	GO:0005654	nucleoplasm	1.11678	1.03528e-27
[truncated: 125,373 more rows]

## Sheet: ASD-linked genes and Pathways
Cluster	Gene	GO element type	GO code	GO name	FE	FDR
0	ABAT	biological_process	GO:0009410	response to xenobiotic stimulus	1.20132	0.00197799
0	ABAT	cellular_component	GO:0043005	neuron projection	1.26256	9.55169e-11
0	ABAT	cellular_component	GO:0005739	mitochondrion	1.06874	0.00706877
0	ABAT	molecular_function	GO:0046872	metal ion binding	1.16195	2.70699e-29
0	ABAT	molecular_function	GO:0042802	identical protein binding	1.1169	1.10646e-08
0	ABCA10	biological_process	GO:0055085	transmembrane transport	1.22524	0.000743778
0	ABCA10	cellular_component	GO:0043231	intracellular membrane-bounded organelle	1.19921	2.39705e-16
0	ABCA10	cellular_component	GO:0016021	integral component of membrane	1.06727	5.14269e-08
0	ABCA10	molecular_function	GO:0005524	ATP binding	1.22473	1.9854e-35
0	ABCA10	molecular_function	GO:0042626	ATPase-coupled transmembrane transporter activity	1.3659	0.0357439
0	ABCA10	molecular_function	GO:0140359	ABC-type transporter activity	1.45161	0.0388445
0	ABCA13	biological_process	GO:0055085	transmembrane transport	1.22524	0.000743778
0	ABCA13	cellular_component	GO:0005886	plasma membrane	1.14795	7.59161e-56
0	ABCA13	cellular_component	GO:0043231	intracellular membrane-bounded organelle	1.19921	2.39705e-16
0	ABCA13	cellular_component	GO:0016021	integral component of membrane	1.06727	5.14269e-08
0	ABCA13	molecular_function	GO:0005524	ATP binding	1.22473	1.9854e-35
0	ABCA13	molecular_function	GO:0042626	ATPase-coupled transmembrane transporter activity	1.3659	0.0357439
0	ABCA13	molecular_function	GO:0140359	ABC-type transporter activity	1.45161	0.0388445
0	ABCA7	biological_process	GO:0055085	transmembrane transport	1.22524	0.000743778
0	ABCA7	cellular_component	GO:0005886	plasma membrane	1.14795	7.59161e-56
0	ABCA7	cellular_component	GO:0005794	Golgi apparatus	1.20538	2.61264e-20
0	ABCA7	cellular_component	GO:0043231	intracellular membrane-bounded organelle	1.19921	2.39705e-16
0	ABCA7	cellular_component	GO:0009986	cell surface	1.19621	1.62533e-10
0	ABCA7	cellular_component	GO:0016021	integral component of membrane	1.06727	5.14269e-08
0	ABCA7	cellular_component	GO:0031901	early endosome membrane	1.27939	2.12998e-06
0	ABCA7	cellular_component	GO:0005783	endoplasmic reticulum	1.11367	3.87904e-06
0	ABCA7	cellular_component	GO:0030054	cell junction	1.25442	3.92307e-06
0	ABCA7	cellular_component	GO:0000139	Golgi membrane	1.14677	5.76922e-06
0	ABCA7	cellular_component	GO:0032587	ruffle membrane	1.29178	0.000706296
0	ABCA7	molecular_function	GO:0005524	ATP binding	1.22473	1.9854e-35
0	ABCA7	molecular_function	GO:0042626	ATPase-coupled transmembrane transporter activity	1.3659	0.0357439
0	ABCA7	molecular_function	GO:0140359	ABC-type transporter activity	1.45161	0.0388445
0	ACE	biological_process	GO:0010629	negative regulation of gene expression	1.23107	0.00011967
0	ACE	biological_process	GO:0001822	kidney development	1.31103	0.000264723
0	ACE	biological_process	GO:0009410	response to xenobiotic stimulus	1.20132	0.00197799
0	ACE	cellular_component	GO:0005886	plasma membrane	1.14795	7.59161e-56
0	ACE	cellular_component	GO:0016021	integral component of membrane	1.06727	5.14269e-08
0	ACE	cellular_component	GO:0009897	external side of plasma membrane	1.21218	6.91448e-07
0	ACE	cellular_component	GO:0070062	extracellular exosome	1.07515	1.39907e-05
0	ACE	cellular_component	GO:0005768	endosome	1.19452	5.00811e-05
0	ACE	molecular_function	GO:0008270	zinc ion binding	1.12435	6.65161e-05
0	ACHE	biological_process	GO:0007399	nervous system development	1.14624	0.0246701
0	ACHE	biological_process	GO:0007155	cell adhesion	1.11735	0.0309964
0	ACHE	biological_process	GO:0060041	retina development in camera-type eye	1.32428	0.0403874
0	ACHE	cellular_component	GO:0005886	plasma membrane	1.14795	7.59161e-56
0	ACHE	cellular_component	GO:0005634	nucleus	1.08359	7.62046e-22
0	ACHE	cellular_component	GO:0005794	Golgi apparatus	1.20538	2.61264e-20
0	ACHE	cellular_component	GO:0016020	membrane	1.12821	6.6359e-17
0	ACHE	cellular_component	GO:0048471	perinuclear region of cytoplasm	1.18586	9.74979e-11
0	ACHE	cellular_component	GO:0009986	cell surface	1.19621	1.62533e-10
0	ACHE	cellular_component	GO:0045202	synapse	1.17018	1.95258e-05
0	ACHE	cellular_component	GO:0005604	basement membrane	1.28147	0.00377514
0	ACHE	cellular_component	GO:0031594	neuromuscular junction	1.28766	0.015813
0	ACHE	molecular_function	GO:0005515	protein binding	1.0875	6.44481e-100
0	ACHE	molecular_function	GO:0042803	protein homodimerization activity	1.11077	0.00354435
0	ACTN4	biological_process	GO:0045893	positive regulation of transcription, DNA-templated	1.18005	8.47223e-09
0	ACTN4	biological_process	GO:0030335	positive regulation of cell migration	1.18431	0.00834573
0	ACTN4	biological_process	GO:0030036	actin cytoskeleton organization	1.21147	0.0165233
0	ACTN4	cellular_component	GO:0005886	plasma membrane	1.14795	7.59161e-56
0	ACTN4	cellular_component	GO:0005737	cytoplasm	1.13078	5.32142e-47
0	ACTN4	cellular_component	GO:0005829	cytosol	1.12241	2.06284e-46
0	ACTN4	cellular_component	GO:0005634	nucleus	1.08359	7.62046e-22
0	ACTN4	cellular_component	GO:0043005	neuron projection	1.26256	9.55169e-11
0	ACTN4	cellular_component	GO:0048471	perinuclear region of cytoplasm	1.18586	9.74979e-11
0	ACTN4	cellular_component	GO:0015629	actin cytoskeleton	1.27227	1.78517e-08
0	ACTN4	cellular_component	GO:0005925	focal adhesion	1.20846	2.82949e-08
0	ACTN4	cellular_component	GO:0030054	cell junction	1.25442	3.92307e-06
0	ACTN4	cellular_component	GO:0070062	extracellular exosome	1.07515	1.39907e-05
0	ACTN4	cellular_component	GO:0042995	cell projection	1.24009	0.000980987
0	ACTN4	cellular_component	GO:0032991	protein-containing complex	1.11491	0.000980987
0	ACTN4	cellular_component	GO:0016604	nuclear body	1.13457	0.0115832
0	ACTN4	cellular_component	GO:0030018	Z disc	1.20302	0.0205543
0	ACTN4	molecular_function	GO:0005515	protein binding	1.0875	6.44481e-100
0	ACTN4	molecular_function	GO:0003779	actin binding	1.31525	5.7281e-12
0	ACTN4	molecular_function	GO:0051015	actin filament binding	1.28498	1.82889e-07
0	ACTN4	molecular_function	GO:0005509	calcium ion binding	1.12797	0.00017522
0	ACTN4	molecular_function	GO:0003723	RNA binding	1.08857	0.000227915
0	ACTN4	molecular_function	GO:0042803	protein homodimerization activity	1.11077	0.00354435
0	ACTN4	molecular_function	GO:0005178	integrin binding	1.22539	0.00625067
0	ADA	biological_process	GO:0007155	cell adhesion	1.11735	0.0309964
0	ADA	cellular_component	GO:0005886	plasma membrane	1.14795	7.59161e-56
0	ADA	cellular_component	GO:0005829	cytosol	1.12241	2.06284e-46
0	ADA	cellular_component	GO:0016020	membrane	1.12821	6.6359e-17
0	ADA	cellular_component	GO:0009986	cell surface	1.19621	1.62533e-10
0	ADA	cellular_component	GO:0009897	external side of plasma membrane	1.21218	6.91448e-07
0	ADA	cellular_component	GO:0030054	cell junction	1.25442	3.92307e-06
0	ADA	molecular_function	GO:0005515	protein binding	1.0875	6.44481e-100
0	ADA	molecular_function	GO:0008270	zinc ion binding	1.12435	6.65161e-05
0	ADAMTS18	biological_process	GO:0030198	extracellular matrix organization	1.23605	0.00323093
0	ADAMTS18	cellular_component	GO:0031012	extracellular matrix	1.15845	0.00968873
0	ADAMTS18	molecular_function	GO:0046872	metal ion binding	1.16195	2.70699e-29
0	ADAMTS18	molecular_function	GO:0004222	metalloendopeptidase activity	1.25126	0.0115366
0	ADARB1	biological_process	GO:0008285	negative regulation of cell population proliferation	1.12762	0.0312343
0	ADARB1	cellular_component	GO:0005737	cytoplasm	1.13078	5.32142e-47
0	ADARB1	cellular_component	GO:0005829	cytosol	1.12241	2.06284e-46
0	ADARB1	cellular_component	GO:0005654	nucleoplasm	1.11678	1.03528e-27
0	ADARB1	cellular_component	GO:0005634	nucleus	1.08359	7.62046e-22
0	ADARB1	cellular_component	GO:0045202	synapse	1.17018	1.95258e-05
0	ADARB1	cellular_component	GO:0005730	nucleolus	1.08491	0.00955744
0	ADARB1	molecular_function	GO:0005515	protein binding	1.0875	6.44481e-100
0	ADARB1	molecular_function	GO:0046872	metal ion binding	1.16195	2.70699e-29
0	ADARB1	molecular_function	GO:0003723	RNA binding	1.08857	0.000227915
0	ADARB1	molecular_function	GO:0003729	mRNA binding	1.164	0.0414104
0	ADCY3	biological_process	GO:0035556	intracellular signal transduction	1.26813	2.53967e-11
0	ADCY3	biological_process	GO:0007165	signal transduction	1.1576	2.72083e-11
0	ADCY3	cellular_component	GO:0005886	plasma membrane	1.14795	7.59161e-56
0	ADCY3	cellular_component	GO:0005737	cytoplasm	1.13078	5.32142e-47
0	ADCY3	cellular_component	GO:0005794	Golgi apparatus	1.20538	2.61264e-20
0	ADCY3	cellular_component	GO:0016020	membrane	1.12821	6.6359e-17
0	ADCY3	cellular_component	GO:0005887	integral component of plasma membrane	1.14932	1.14515e-14
0	ADCY3	cellular_component	GO:0016021	integral component of membrane	1.06727	5.14269e-08
0	ADCY3	cellular_component	GO:0005929	cilium	1.15487	0.0234836
0	ADCY3	molecular_function	GO:0005524	ATP binding	1.22473	1.9854e-35
0	ADCY3	molecular_function	GO:0046872	metal ion binding	1.16195	2.70699e-29
0	ADCY3	molecular_function	GO:0005516	calmodulin binding	1.29832	1.16768e-07
0	ADCY5	biological_process	GO:0035556	intracellular signal transduction	1.26813	2.53967e-11
0	ADCY5	cellular_component	GO:0005886	plasma membrane	1.14795	7.59161e-56
0	ADCY5	cellular_component	GO:0005887	integral component of plasma membrane	1.14932	1.14515e-14
0	ADCY5	cellular_component	GO:0016021	integral component of membrane	1.06727	5.14269e-08
0	ADCY5	cellular_component	GO:0005929	cilium	1.15487	0.0234836
0	ADCY5	molecular_function	GO:0005524	ATP binding	1.22473	1.9854e-35
0	ADCY5	molecular_function	GO:0046872	metal ion binding	1.16195	2.70699e-29
0	ADCY5	molecular_function	GO:0097110	scaffold protein binding	1.37448	0.00054935
0	ADK	biological_process	GO:0016310	phosphorylation	1.26659	0.00429174
0	ADK	cellular_component	GO:0005886	plasma membrane	1.14795	7.59161e-56
0	ADK	cellular_component	GO:0005829	cytosol	1.12241	2.06284e-46
0	ADK	cellular_component	GO:0005654	nucleoplasm	1.11678	1.03528e-27
0	ADK	cellular_component	GO:0005634	nucleus	1.08359	7.62046e-22
0	ADK	molecular_function	GO:0005524	ATP binding	1.22473	1.9854e-35
0	ADK	molecular_function	GO:0046872	metal ion binding	1.16195	2.70699e-29
0	ADK	molecular_function	GO:0003723	RNA binding	1.08857	0.000227915
0	ADNP	biological_process	GO:0006357	regulation of transcription by RNA polymerase II	1.11516	8.47223e-09
0	ADNP	biological_process	GO:0010629	negative regulation of gene expression	1.23107	0.00011967
0	ADNP	biological_process	GO:0010976	positive regulation of neuron projection development	1.28602	0.00312377
0	ADNP	cellular_component	GO:0005737	cytoplasm	1.13078	5.32142e-47
0	ADNP	cellular_component	GO:0005634	nucleus	1.08359	7.62046e-22
0	ADNP	cellular_component	GO:0030424	axon	1.29068	4.91517e-13
0	ADNP	cellular_component	GO:0030425	dendrite	1.22229	2.62353e-09
0	ADNP	cellular_component	GO:0043025	neuronal cell body	1.19422	1.17653e-05
0	ADNP	cellular_component	GO:0000785	chromatin	1.10846	1.69561e-05
0	ADNP	cellular_component	GO:0090575	RNA polymerase II transcription regulator complex	1.21024	0.0205543
0	ADNP	molecular_function	GO:0005515	protein binding	1.0875	6.44481e-100
0	ADNP	molecular_function	GO:0000981	DNA-binding transcription factor activity, RNA polymerase II-specific	1.10149	4.54772e-05
0	ADNP	molecular_function	GO:0003682	chromatin binding	1.14274	0.00251808
0	ADRB2	biological_process	GO:0045944	positive regulation of transcription by RNA polymerase II	1.15654	1.5697e-11
0	ADRB2	biological_process	GO:0007166	cell surface receptor signaling pathway	1.20016	0.00176878
0	ADRB2	biological_process	GO:0006898	receptor-mediated endocytosis	1.29705	0.0298968
0	ADRB2	cellular_component	GO:0005886	plasma membrane	1.14795	7.59161e-56
0	ADRB2	cellular_component	GO:0005634	nucleus	1.08359	7.62046e-22
0	ADRB2	cellular_component	GO:0005794	Golgi apparatus	1.20538	2.61264e-20
0	ADRB2	cellular_component	GO:0016020	membrane	1.12821	6.6359e-17
0	ADRB2	cellular_component	GO:0005887	integral component of plasma membrane	1.14932	1.14515e-14
0	ADRB2	cellular_component	GO:0016324	apical plasma membrane	1.24301	1.76075e-09
0	ADRB2	cellular_component	GO:0005769	early endosome	1.20774	1.77482e-05
0	ADRB2	cellular_component	GO:0005768	endosome	1.19452	5.00811e-05
0	ADRB2	cellular_component	GO:0043235	receptor complex	1.22312	5.9406e-05
0	ADRB2	cellular_component	GO:0010008	endosome membrane	1.14527	0.0311647
0	ADRB2	molecular_function	GO:0005515	protein binding	1.0875	6.44481e-100
0	ADRB2	molecular_function	GO:0042802	identical protein binding	1.1169	1.10646e-08
0	ADRB2	molecular_function	GO:0042803	protein homodimerization activity	1.11077	0.00354435
0	ADSL	cellular_component	GO:0005829	cytosol	1.12241	2.06284e-46
0	ADSL	cellular_component	GO:0032991	protein-containing complex	1.11491	0.000980987
0	ADSL	molecular_function	GO:0042802	identical protein binding	1.1169	1.10646e-08
0	AFF2	biological_process	GO:0010629	negative regulation of gene expression	1.23107	0.00011967
0	AFF2	cellular_component	GO:0016607	nuclear speck	1.19455	5.0467e-07
0	AFF4	cellular_component	GO:0005654	nucleoplasm	1.11678	1.03528e-27
0	AFF4	molecular_function	GO:0005515	protein binding	1.0875	6.44481e-100
0	AGAP1	biological_process	GO:0050790	regulation of catalytic activity	1.18847	5.05414e-05
0	AGAP1	cellular_component	GO:0005737	cytoplasm	1.13078	5.32142e-47
0	AGAP1	cellular_component	GO:0005634	nucleus	1.08359	7.62046e-22
0	AGAP1	molecular_function	GO:0005515	protein binding	1.0875	6.44481e-100
0	AGAP1	molecular_function	GO:0046872	metal ion binding	1.16195	2.70699e-29
0	AGAP1	molecular_function	GO:0005096	GTPase activator activity	1.23216	6.56008e-06
0	AGAP2	biological_process	GO:0030036	actin cytoskeleton organization	1.21147	0.0165233
0	AGAP2	cellular_component	GO:0005737	cytoplasm	1.13078	5.32142e-47
0	AGAP2	cellular_component	GO:0005829	cytosol	1.12241	2.06284e-46
0	AGAP2	cellular_component	GO:0005654	nucleoplasm	1.11678	1.03528e-27
0	AGAP2	cellular_component	GO:0005634	nucleus	1.08359	7.62046e-22
0	AGAP2	cellular_component	GO:0016020	membrane	1.12821	6.6359e-17
0	AGAP2	cellular_component	GO:0070062	extracellular exosome	1.07515	1.39907e-05
0	AGAP2	cellular_component	GO:0005768	endosome	1.19452	5.00811e-05
0	AGAP2	molecular_function	GO:0005515	protein binding	1.0875	6.44481e-100
0	AGAP2	molecular_function	GO:0005524	ATP binding	1.22473	1.9854e-35
0	AGAP2	molecular_function	GO:0046872	metal ion binding	1.16195	2.70699e-29
0	AGAP2	molecular_function	GO:0019901	protein kinase binding	1.18867	6.33459e-07
0	AGAP2	molecular_function	GO:0005096	GTPase activator activity	1.23216	6.56008e-06
0	AGBL4	biological_process	GO:0008285	negative regulation of cell population proliferation	1.12762	0.0312343
0	AGBL4	cellular_component	GO:0005829	cytosol	1.12241	2.06284e-46
0	AGBL4	cellular_component	GO:0005794	Golgi apparatus	1.20538	2.61264e-20
0	AGBL4	cellular_component	GO:0005814	centriole	1.18468	0.0283451
0	AGBL4	molecular_function	GO:0008270	zinc ion binding	1.12435	6.65161e-05
0	AGMO	cellular_component	GO:0016021	integral component of membrane	1.06727	5.14269e-08
0	AGMO	cellular_component	GO:0005789	endoplasmic reticulum membrane	1.12512	4.59858e-07
0	AGMO	cellular_component	GO:0005783	endoplasmic reticulum	1.11367	3.87904e-06
0	AGMO	molecular_function	GO:0005515	protein binding	1.0875	6.44481e-100
0	AGO1	biological_process	GO:0045944	positive regulation of transcription by RNA polymerase II	1.15654	1.5697e-11
0	AGO1	cellular_component	GO:0005737	cytoplasm	1.13078	5.32142e-47
0	AGO1	cellular_component	GO:0005829	cytosol	1.12241	2.06284e-46
0	AGO1	cellular_component	GO:0005654	nucleoplasm	1.11678	1.03528e-27
0	AGO1	cellular_component	GO:0005634	nucleus	1.08359	7.62046e-22
0	AGO1	cellular_component	GO:0000932	P-body	1.24234	0.015813
0	AGO1	molecular_function	GO:0005515	protein binding	1.0875	6.44481e-100
0	AGO1	molecular_function	GO:0003723	RNA binding	1.08857	0.000227915
0	AGO3	biological_process	GO:0010628	positive regulation of gene expression	1.1647	0.000214813
0	AGO3	cellular_component	GO:0005737	cytoplasm	1.13078	5.32142e-47
0	AGO3	cellular_component	GO:0005829	cytosol	1.12241	2.06284e-46
0	AGO3	cellular_component	GO:0005654	nucleoplasm	1.11678	1.03528e-27
0	AGO3	cellular_component	GO:0016020	membrane	1.12821	6.6359e-17
0	AGO3	cellular_component	GO:0000932	P-body	1.24234	0.015813
0	AGO3	molecular_function	GO:0005515	protein binding	1.0875	6.44481e-100
0	AGO3	molecular_function	GO:0046872	metal ion binding	1.16195	2.70699e-29
0	AGO3	molecular_function	GO:0003723	RNA binding	1.08857	0.000227915
0	AGO4	biological_process	GO:0043066	negative regulation of apoptotic process	1.12909	0.00938414
0	AGO4	cellular_component	GO:0005737	cytoplasm	1.13078	5.32142e-47
0	AGO4	cellular_component	GO:0005829	cytosol	1.12241	2.06284e-46
0	AGO4	cellular_component	GO:0005634	nucleus	1.08359	7.62046e-22
0	AGO4	cellular_component	GO:0016020	membrane	1.12821	6.6359e-17
0	AGO4	cellular_component	GO:0000932	P-body	1.24234	0.015813
0	AGO4	molecular_function	GO:0005515	protein binding	1.0875	6.44481e-100
0	AGO4	molecular_function	GO:0003723	RNA binding	1.08857	0.000227915
0	AGTR2	biological_process	GO:0035556	intracellular signal transduction	1.26813	2.53967e-11
0	AGTR2	biological_process	GO:0045893	positive regulation of transcription, DNA-templated	1.18005	8.47223e-09
0	AGTR2	biological_process	GO:0007166	cell surface receptor signaling pathway	1.20016	0.00176878
0	AGTR2	cellular_component	GO:0005886	plasma membrane	1.14795	7.59161e-56
0	AGTR2	cellular_component	GO:0005887	integral component of plasma membrane	1.14932	1.14515e-14
0	AGTR2	molecular_function	GO:0005515	protein binding	1.0875	6.44481e-100
0	AHDC1	molecular_function	GO:0005515	protein binding	1.0875	6.44481e-100
0	AKAP9	biological_process	GO:0007165	signal transduction	1.1576	2.72083e-11
0	AKAP9	biological_process	GO:0007268	chemical synaptic transmission	1.18442	0.00590972
0	AKAP9	cellular_component	GO:0005829	cytosol	1.12241	2.06284e-46
0	AKAP9	cellular_component	GO:0005794	Golgi apparatus	1.20538	2.61264e-20
0	AKAP9	cellular_component	GO:0043231	intracellular membrane-bounded organelle	1.19921	2.39705e-16
0	AKAP9	cellular_component	GO:0098978	glutamatergic synapse	1.29813	2.89588e-13
0	AKAP9	cellular_component	GO:0005813	centrosome	1.2032	6.78172e-10
0	AKAP9	cellular_component	GO:0005856	cytoskeleton	1.19661	1.50979e-07
0	AKAP9	cellular_component	GO:0043025	neuronal cell body	1.19422	1.17653e-05
0	AKAP9	molecular_function	GO:0005515	protein binding	1.0875	6.44481e-100
0	ALDH5A1	biological_process	GO:0007417	central nervous system development	1.25271	0.00246056
0	ALDH5A1	cellular_component	GO:0005739	mitochondrion	1.06874	0.00706877
0	ALDH5A1	molecular_function	GO:0042802	identical protein binding	1.1169	1.10646e-08
0	ALG6	cellular_component	GO:0016020	membrane	1.12821	6.6359e-17
0	ALG6	cellular_component	GO:0016021	integral component of membrane	1.06727	5.14269e-08
0	ALG6	cellular_component	GO:0005789	endoplasmic reticulum membrane	1.12512	4.59858e-07
0	ALOX5AP	biological_process	GO:0050790	regulation of catalytic activity	1.18847	5.05414e-05
0	ALOX5AP	biological_process	GO:0071277	cellular response to calcium ion	1.29401	0.0113875
0	ALOX5AP	cellular_component	GO:0005829	cytosol	1.12241	2.06284e-46
0	ALOX5AP	cellular_component	GO:0016020	membrane	1.12821	6.6359e-17
0	ALOX5AP	cellular_component	GO:0016021	integral component of membrane	1.06727	5.14269e-08
0	ALOX5AP	cellular_component	GO:0005789	endoplasmic reticulum membrane	1.12512	4.59858e-07
0	ALOX5AP	cellular_component	GO:0005783	endoplasmic reticulum	1.11367	3.87904e-06
0	ALOX5AP	cellular_component	GO:0031965	nuclear membrane	1.20392	0.000224387
0	ALOX5AP	cellular_component	GO:0005635	nuclear envelope	1.16253	0.0283451
0	ALOX5AP	molecular_function	GO:0005515	protein binding	1.0875	6.44481e-100
0	ALOX5AP	molecular_function	GO:0042802	identical protein binding	1.1169	1.10646e-08
0	AMBRA1	biological_process	GO:0000209	protein polyubiquitination	1.29141	1.3725e-05
0	AMBRA1	biological_process	GO:0007049	cell cycle	1.15776	0.0143584
0	AMBRA1	biological_process	GO:0030154	cell differentiation	1.10561	0.0246701
0	AMBRA1	biological_process	GO:0007399	nervous system development	1.14624	0.0246701
0	AMBRA1	cellular_component	GO:0005737	cytoplasm	1.13078	5.32142e-47
0	AMBRA1	cellular_component	GO:0005829	cytosol	1.12241	2.06284e-46
0	AMBRA1	cellular_component	GO:0005634	nucleus	1.08359	7.62046e-22
0	AMBRA1	cellular_component	GO:0043231	intracellular membrane-bounded organelle	1.19921	2.39705e-16
0	AMBRA1	cellular_component	GO:0048471	perinuclear region of cytoplasm	1.18586	9.74979e-11
0	AMBRA1	cellular_component	GO:0005925	focal adhesion	1.20846	2.82949e-08
0	AMBRA1	cellular_component	GO:0005856	cytoskeleton	1.19661	1.50979e-07
0	AMBRA1	cellular_component	GO:0005783	endoplasmic reticulum	1.11367	3.87904e-06
0	AMBRA1	cellular_component	GO:0005741	mitochondrial outer membrane	1.19273	0.00509009
0	AMBRA1	cellular_component	GO:0005739	mitochondrion	1.06874	0.00706877
0	AMBRA1	cellular_component	GO:0031410	cytoplasmic vesicle	1.14527	0.0106665
0	AMBRA1	molecular_function	GO:0005515	protein binding	1.0875	6.44481e-100
0	AMBRA1	molecular_function	GO:0031625	ubiquitin protein ligase binding	1.15266	0.0145115
0	AMPD1	cellular_component	GO:0005829	cytosol	1.12241	2.06284e-46
0	AMPD1	molecular_function	GO:0005515	protein binding	1.0875	6.44481e-100
0	AMPD1	molecular_function	GO:0046872	metal ion binding	1.16195	2.70699e-29
0	AMPD1	molecular_function	GO:0042802	identical protein binding	1.1169	1.10646e-08
0	ANK2	biological_process	GO:0006897	endocytosis	1.26066	5.0211e-05
0	ANK2	biological_process	GO:0010628	positive regulation of gene expression	1.1647	0.000214813
0	ANK2	biological_process	GO:0072659	protein localization to plasma membrane	1.24151	0.00314125
0	ANK2	biological_process	GO:0007010	cytoskeleton organization	1.22802	0.0208545
0	ANK2	cellular_component	GO:0005886	plasma membrane	1.14795	7.59161e-56
0	ANK2	cellular_component	GO:0005829	cytosol	1.12241	2.06284e-46
0	ANK2	cellular_component	GO:0043005	neuron projection	1.26256	9.55169e-11
0	ANK2	cellular_component	GO:0016324	apical plasma membrane	1.24301	1.76075e-09
0	ANK2	cellular_component	GO:0016323	basolateral plasma membrane	1.28053	3.0228e-08
0	ANK2	cellular_component	GO:0005856	cytoskeleton	1.19661	1.50979e-07
0	ANK2	cellular_component	GO:0045121	membrane raft	1.23226	1.00488e-05
0	ANK2	cellular_component	GO:0005769	early endosome	1.20774	1.77482e-05
0	ANK2	cellular_component	GO:0045211	postsynaptic membrane	1.25436	0.000523958
0	ANK2	cellular_component	GO:0042383	sarcolemma	1.26066	0.00553345
0	ANK2	cellular_component	GO:0005739	mitochondrion	1.06874	0.00706877
0	ANK2	cellular_component	GO:0030018	Z disc	1.20302	0.0205543
0	ANK2	molecular_function	GO:0005515	protein binding	1.0875	6.44481e-100
0	ANK2	molecular_function	GO:0019901	protein kinase binding	1.18867	6.33459e-07
0	ANK3	biological_process	GO:0007165	signal transduction	1.1576	2.72083e-11
0	ANK3	biological_process	GO:0010628	positive regulation of gene expression	1.1647	0.000214813
0	ANK3	biological_process	GO:0007409	axonogenesis	1.36239	0.000284086
0	ANK3	biological_process	GO:0072659	protein localization to plasma membrane	1.24151	0.00314125
0	ANK3	biological_process	GO:0007010	cytoskeleton organization	1.22802	0.0208545
0	ANK3	cellular_component	GO:0005886	plasma membrane	1.14795	7.59161e-56
0	ANK3	cellular_component	GO:0005829	cytosol	1.12241	2.06284e-46
0	ANK3	cellular_component	GO:0005794	Golgi apparatus	1.20538	2.61264e-20
0	ANK3	cellular_component	GO:0043005	neuron projection	1.26256	9.55169e-11
0	ANK3	cellular_component	GO:0009986	cell surface	1.19621	1.62533e-10
0	ANK3	cellular_component	GO:0030425	dendrite	1.22229	2.62353e-09
0	ANK3	cellular_component	GO:0016323	basolateral plasma membrane	1.28053	3.0228e-08
0	ANK3	cellular_component	GO:0005783	endoplasmic reticulum	1.11367	3.87904e-06
0	ANK3	cellular_component	GO:0045211	postsynaptic membrane	1.25436	0.000523958
0	ANK3	cellular_component	GO:0042383	sarcolemma	1.26066	0.00553345
0	ANK3	cellular_component	GO:0031594	neuromuscular junction	1.28766	0.015813
0	ANK3	cellular_component	GO:0030018	Z disc	1.20302	0.0205543
0	ANK3	molecular_function	GO:0005515	protein binding	1.0875	6.44481e-100
0	ANK3	molecular_function	GO:0045296	cadherin binding	1.2087	1.54324e-05
0	ANKRD11	cellular_component	GO:0005829	cytosol	1.12241	2.06284e-46
0	ANKRD11	cellular_component	GO:0005654	nucleoplasm	1.11678	1.03528e-27
0	ANKRD11	cellular_component	GO:0005634	nucleus	1.08359	7.62046e-22
0	ANKS1B	biological_process	GO:0048013	ephrin receptor signaling pathway	1.3889	0.00590972
0	ANKS1B	cellular_component	GO:0005886	plasma membrane	1.14795	7.59161e-56
0	ANKS1B	cellular_component	GO:0005829	cytosol	1.12241	2.06284e-46
0	ANKS1B	cellular_component	GO:0005654	nucleoplasm	1.11678	1.03528e-27
0	ANKS1B	cellular_component	GO:0005813	centrosome	1.2032	6.78172e-10
0	ANKS1B	cellular_component	GO:0043197	dendritic spine	1.27973	1.69561e-05
0	ANKS1B	cellular_component	GO:0014069	postsynaptic density	1.21403	5.10958e-05
0	ANXA1	biological_process	GO:0007165	signal transduction	1.1576	2.72083e-11
0	ANXA1	biological_process	GO:0098609	cell-cell adhesion	1.29883	1.90023e-06
0	ANXA1	biological_process	GO:0008360	regulation of cell shape	1.27185	0.000469409
0	ANXA1	biological_process	GO:0007166	cell surface receptor signaling pathway	1.20016	0.00176878
0	ANXA1	biological_process	GO:0031532	actin cytoskeleton reorganization	1.38174	0.00249889
0	ANXA1	biological_process	GO:0043066	negative regulation of apoptotic process	1.12909	0.00938414
0	ANXA1	cellular_component	GO:0005886	plasma membrane	1.14795	7.59161e-56
0	ANXA1	cellular_component	GO:0005737	cytoplasm	1.13078	5.32142e-47
0	ANXA1	cellular_component	GO:0005829	cytosol	1.12241	2.06284e-46
0	ANXA1	cellular_component	GO:0005654	nucleoplasm	1.11678	1.03528e-27
0	ANXA1	cellular_component	GO:0005634	nucleus	1.08359	7.62046e-22
0	ANXA1	cellular_component	GO:0009986	cell surface	1.19621	1.62533e-10
0	ANXA1	cellular_component	GO:0016324	apical plasma membrane	1.24301	1.76075e-09
0	ANXA1	cellular_component	GO:0005925	focal adhesion	1.20846	2.82949e-08
0	ANXA1	cellular_component	GO:0016323	basolateral plasma membrane	1.28053	3.0228e-08
0	ANXA1	cellular_component	GO:0031901	early endosome membrane	1.27939	2.12998e-06
0	ANXA1	cellular_component	GO:0070062	extracellular exosome	1.07515	1.39907e-05
0	ANXA1	cellular_component	GO:0005768	endosome	1.19452	5.00811e-05
0	ANXA1	cellular_component	GO:0005912	adherens junction	1.25365	5.02655e-05
0	ANXA1	cellular_component	GO:0005884	actin filament	1.27878	0.00509009
0	ANXA1	cellular_component	GO:0042383	sarcolemma	1.26066	0.00553345
0	ANXA1	cellular_component	GO:0062023	collagen-containing extracellular matrix	1.11428	0.0321247
0	ANXA1	molecular_function	GO:0005515	protein binding	1.0875	6.44481e-100
0	ANXA1	molecular_function	GO:0005509	calcium ion binding	1.12797	0.00017522
0	ANXA1	molecular_function	GO:0005544	calcium-dependent phospholipid binding	1.36725	0.00717374
0	APBA2	biological_process	GO:0007268	chemical synaptic transmission	1.18442	0.00590972
0	APBA2	biological_process	GO:0007399	nervous system development	1.14624	0.0246701
0	APBA2	cellular_component	GO:0005886	plasma membrane	1.14795	7.59161e-56
0	APBA2	cellular_component	GO:0005737	cytoplasm	1.13078	5.32142e-47
0	APBA2	cellular_component	GO:0043197	dendritic spine	1.27973	1.69561e-05
0	APBA2	molecular_function	GO:0005515	protein binding	1.0875	6.44481e-100
0	APBA2	molecular_function	GO:0042802	identical protein binding	1.1169	1.10646e-08
0	APBB1	biological_process	GO:0045944	positive regulation of transcription by RNA polymerase II	1.15654	1.5697e-11
0	APBB1	biological_process	GO:0007165	signal transduction	1.1576	2.72083e-11
0	APBB1	biological_process	GO:0045893	positive regulation of transcription, DNA-templated	1.18005	8.47223e-09
0	APBB1	biological_process	GO:0000122	negative regulation of transcription by RNA polymerase II	1.15169	1.46767e-08
0	APBB1	biological_process	GO:0006355	regulation of transcription, DNA-templated	1.20029	1.64284e-08
0	APBB1	biological_process	GO:0007409	axonogenesis	1.36239	0.000284086
0	APBB1	biological_process	GO:0006974	cellular response to DNA damage stimulus	1.18659	0.00314125
0	APBB1	biological_process	GO:0006915	apoptotic process	1.12458	0.00590972
0	APBB1	cellular_component	GO:0005886	plasma membrane	1.14795	7.59161e-56
0	APBB1	cellular_component	GO:0005737	cytoplasm	1.13078	5.32142e-47
0	APBB1	cellular_component	GO:0005654	nucleoplasm	1.11678	1.03528e-27
0	APBB1	cellular_component	GO:0005634	nucleus	1.08359	7.62046e-22
0	APBB1	cellular_component	GO:0016607	nuclear speck	1.19455	5.0467e-07
0	APBB1	cellular_component	GO:0005783	endoplasmic reticulum	1.11367	3.87904e-06
0	APBB1	cellular_component	GO:0030027	lamellipodium	1.25806	1.00488e-05
0	APBB1	cellular_component	GO:0045202	synapse	1.17018	1.95258e-05
0	APBB1	molecular_function	GO:0005515	protein binding	1.0875	6.44481e-100
0	APBB1	molecular_function	GO:0003682	chromatin binding	1.14274	0.00251808
0	APBB1	molecular_function	GO:0031625	ubiquitin protein ligase binding	1.15266	0.0145115
0	APBB1	molecular_function	GO:0042393	histone binding	1.18186	0.0388431
0	APC	biological_process	GO:0016477	cell migration	1.23734	1.47107e-05
0	APC	biological_process	GO:0006974	cellular response to DNA damage stimulus	1.18659	0.00314125
0	APC	biological_process	GO:0030335	positive regulation of cell migration	1.18431	0.00834573
0	APC	biological_process	GO:0065003	protein-containing complex assembly	1.23725	0.0112446
0	APC	biological_process	GO:0016055	Wnt signaling pathway	1.21159	0.0176947
0	APC	biological_process	GO:0007399	nervous system development	1.14624	0.0246701
0	APC	biological_process	GO:0007155	cell adhesion	1.11735	0.0309964
0	APC	biological_process	GO:0008285	negative regulation of cell population proliferation	1.12762	0.0312343
0	APC	cellular_component	GO:0005886	plasma membrane	1.14795	7.59161e-56
0	APC	cellular_component	GO:0005737	cytoplasm	1.13078	5.32142e-47
0	APC	cellular_component	GO:0005829	cytosol	1.12241	2.06284e-46
0	APC	cellular_component	GO:0005654	nucleoplasm	1.11678	1.03528e-27
0	APC	cellular_component	GO:0005634	nucleus	1.08359	7.62046e-22
0	APC	cellular_component	GO:0005794	Golgi apparatus	1.20538	2.61264e-20
0	APC	cellular_component	GO:0048471	perinuclear region of cytoplasm	1.18586	9.74979e-11
0	APC	cellular_component	GO:0005813	centrosome	1.2032	6.78172e-10
0	APC	cellular_component	GO:0005874	microtubule	1.21798	2.18829e-06
0	APC	cellular_component	GO:0030027	lamellipodium	1.25806	1.00488e-05
0	APC	cellular_component	GO:0005912	adherens junction	1.25365	5.02655e-05
0	APC	cellular_component	GO:0032587	ruffle membrane	1.29178	0.000706296
0	APC	cellular_component	GO:0000776	kinetochore	1.19185	0.0162547
0	APC	molecular_function	GO:0005515	protein binding	1.0875	6.44481e-100
0	APC	molecular_function	GO:0008017	microtubule binding	1.26199	2.29357e-07
0	APC	molecular_function	GO:0019901	protein kinase binding	1.18867	6.33459e-07
0	APC	molecular_function	GO:0008013	beta-catenin binding	1.28147	0.0133603
0	APC	molecular_function	GO:0031625	ubiquitin protein ligase binding	1.15266	0.0145115
0	APP	biological_process	GO:0006468	protein phosphorylation	1.25148	3.90927e-13
0	APP	biological_process	GO:0045944	positive regulation of transcription by RNA polymerase II	1.15654	1.5697e-11
0	APP	biological_process	GO:0006897	endocytosis	1.26066	5.0211e-05
0	APP	biological_process	GO:0010629	negative regulation of gene expression	1.23107	0.00011967
0	APP	biological_process	GO:0010628	positive regulation of gene expression	1.1647	0.000214813
0	APP	biological_process	GO:0007409	axonogenesis	1.36239	0.000284086
0	APP	biological_process	GO:0007417	central nervous system development	1.25271	0.00246056
0	APP	biological_process	GO:0007612	learning	1.37953	0.00249889
0	APP	biological_process	GO:0030198	extracellular matrix organization	1.23605	0.00323093
0	APP	biological_process	GO:0001934	positive regulation of protein phosphorylation	1.21081	0.00393438
0	APP	biological_process	GO:0007155	cell adhesion	1.11735	0.0309964
0	APP	biological_process	GO:0008285	negative regulation of cell population proliferation	1.12762	0.0312343
0	APP	biological_process	GO:0045665	negative regulation of neuron differentiation	1.31169	0.0403686
0	APP	cellular_component	GO:0005886	plasma membrane	1.14795	7.59161e-56
0	APP	cellular_component	GO:0005737	cytoplasm	1.13078	5.32142e-47
0	APP	cellular_component	GO:0005829	cytosol	1.12241	2.06284e-46
0	APP	cellular_component	GO:0005794	Golgi apparatus	1.20538	2.61264e-20
0	APP	cellular_component	GO:0005887	integral component of plasma membrane	1.14932	1.14515e-14
0	APP	cellular_component	GO:0030424	axon	1.29068	4.91517e-13
0	APP	cellular_component	GO:0048471	perinuclear region of cytoplasm	1.18586	9.74979e-11
0	APP	cellular_component	GO:0009986	cell surface	1.19621	1.62533e-10
0	APP	cellular_component	GO:0016021	integral component of membrane	1.06727	5.14269e-08
0	APP	cellular_component	GO:0005783	endoplasmic reticulum	1.11367	3.87904e-06
0	APP	cellular_component	GO:0045121	membrane raft	1.23226	1.00488e-05
0	APP	cellular_component	GO:0070062	extracellular exosome	1.07515	1.39907e-05
0	APP	cellular_component	GO:0043197	dendritic spine	1.27973	1.69561e-05
0	APP	cellular_component	GO:0005769	early endosome	1.20774	1.77482e-05
0	APP	cellular_component	GO:0045202	synapse	1.17018	1.95258e-05
0	APP	cellular_component	GO:0005768	endosome	1.19452	5.00811e-05
0	APP	cellular_component	GO:0043235	receptor complex	1.22312	5.9406e-05
0	APP	cellular_component	GO:0005911	cell-cell junction	1.18326	0.0100125
0	APP	cellular_component	GO:0031594	neuromuscular junction	1.28766	0.015813
0	APP	molecular_function	GO:0005515	protein binding	1.0875	6.44481e-100
0	APP	molecular_function	GO:0042802	identical protein binding	1.1169	1.10646e-08
0	APP	molecular_function	GO:0000978	RNA polymerase II cis-regulatory region sequence-specific DNA binding	1.09899	0.0001541
0	AR	biological_process	GO:0045944	positive regulation of transcription by RNA polymerase II	1.15654	1.5697e-11
0	AR	biological_process	GO:0007165	signal transduction	1.1576	2.72083e-11
0	AR	biological_process	GO:0045893	positive regulation of transcription, DNA-templated	1.18005	8.47223e-09
0	AR	biological_process	GO:0006357	regulation of transcription by RNA polymerase II	1.11516	8.47223e-09
0	AR	biological_process	GO:0000122	negative regulation of transcription by RNA polymerase II	1.15169	1.46767e-08
0	AR	biological_process	GO:0010628	positive regulation of gene expression	1.1647	0.000214813
0	AR	biological_process	GO:0008285	negative regulation of cell population proliferation	1.12762	0.0312343
0	AR	cellular_component	GO:0005886	plasma membrane	1.14795	7.59161e-56
0	AR	cellular_component	GO:0005737	cytoplasm	1.13078	5.32142e-47
0	AR	cellular_component	GO:0005829	cytosol	1.12241	2.06284e-46
0	AR	cellular_component	GO:0005654	nucleoplasm	1.11678	1.03528e-27
0	AR	cellular_component	GO:0005634	nucleus	1.08359	7.62046e-22
0	AR	cellular_component	GO:0016607	nuclear speck	1.19455	5.0467e-07
0	AR	cellular_component	GO:0000785	chromatin	1.10846	1.69561e-05
0	AR	cellular_component	GO:0032991	protein-containing complex	1.11491	0.000980987
0	AR	molecular_function	GO:0005515	protein binding	1.0875	6.44481e-100
0	AR	molecular_function	GO:0000981	DNA-binding transcription factor activity, RNA polymerase II-specific	1.10149	4.54772e-05
0	AR	molecular_function	GO:0008270	zinc ion binding	1.12435	6.65161e-05
0	AR	molecular_function	GO:0000978	RNA polymerase II cis-regulatory region sequence-specific DNA binding	1.09899	0.0001541
0	AR	molecular_function	GO:0003682	chromatin binding	1.14274	0.00251808
0	AR	molecular_function	GO:0001228	DNA-binding transcription activator activity, RNA polymerase II-specific	1.12815	0.00908287
0	AR	molecular_function	GO:0061629	RNA polymerase II-specific DNA-binding transcription factor binding	1.20425	0.0104695
0	AR	molecular_function	GO:0008013	beta-catenin binding	1.28147	0.0133603
0	AR	molecular_function	GO:0003700	DNA-binding transcription factor activity	1.11764	0.0346557
0	ARHGAP11B	biological_process	GO:0007165	signal transduction	1.1576	2.72083e-11
0	ARHGAP11B	biological_process	GO:0051056	regulation of small GTPase mediated signal transduction	1.39153	7.44015e-08
0	ARHGAP11B	cellular_component	GO:0005829	cytosol	1.12241	2.06284e-46
0	ARHGAP11B	molecular_function	GO:0005515	protein binding	1.0875	6.44481e-100
0	ARHGAP11B	molecular_function	GO:0005096	GTPase activator activity	1.23216	6.56008e-06
0	ARHGAP15	biological_process	GO:0007165	signal transduction	1.1576	2.72083e-11
0	ARHGAP15	biological_process	GO:0051056	regulation of small GTPase mediated signal transduction	1.39153	7.44015e-08
0	ARHGAP15	biological_process	GO:0008360	regulation of cell shape	1.27185	0.000469409
0	ARHGAP15	biological_process	GO:0043087	regulation of GTPase activity	1.34193	0.00123775
0	ARHGAP15	cellular_component	GO:0005737	cytoplasm	1.13078	5.32142e-47
0	ARHGAP15	cellular_component	GO:0005829	cytosol	1.12241	2.06284e-46
0	ARHGAP15	cellular_component	GO:0016020	membrane	1.12821	6.6359e-17
0	ARHGAP15	molecular_function	GO:0005096	GTPase activator activity	1.23216	6.56008e-06
0	ARHGAP24	biological_process	GO:0007165	signal transduction	1.1576	2.72083e-11
0	ARHGAP24	biological_process	GO:0001525	angiogenesis	1.1871	0.00666024
0	ARHGAP24	biological_process	GO:0030154	cell differentiation	1.10561	0.0246701
0	ARHGAP24	cellular_component	GO:0005737	cytoplasm	1.13078	5.32142e-47
0	ARHGAP24	cellular_component	GO:0005925	focal adhesion	1.20846	2.82949e-08
0	ARHGAP24	cellular_component	GO:0005856	cytoskeleton	1.19661	1.50979e-07
0	ARHGAP24	cellular_component	GO:0005912	adherens junction	1.25365	5.02655e-05
0	ARHGAP24	cellular_component	GO:0042995	cell projection	1.24009	0.000980987
0	ARHGAP24	molecular_function	GO:0005515	protein binding	1.0875	6.44481e-100
0	ARHGAP24	molecular_function	GO:0005096	GTPase activator activity	1.23216	6.56008e-06
0	ARHGAP32	biological_process	GO:0051056	regulation of small GTPase mediated signal transduction	1.39153	7.44015e-08
0	ARHGAP32	biological_process	GO:0050790	regulation of catalytic activity	1.18847	5.05414e-05
0	ARHGAP32	cellular_component	GO:0005829	cytosol	1.12241	2.06284e-46
0	ARHGAP32	cellular_component	GO:0005654	nucleoplasm	1.11678	1.03528e-27
0	ARHGAP32	cellular_component	GO:0005794	Golgi apparatus	1.20538	2.61264e-20
0	ARHGAP32	cellular_component	GO:0015629	actin cytoskeleton	1.27227	1.78517e-08
0	ARHGAP32	cellular_component	GO:0005938	cell cortex	1.31858	1.25915e-07
0	ARHGAP32	cellular_component	GO:0005789	endoplasmic reticulum membrane	1.12512	4.59858e-07
0	ARHGAP32	cellular_component	GO:0000139	Golgi membrane	1.14677	5.76922e-06
0	ARHGAP32	cellular_component	GO:0043197	dendritic spine	1.27973	1.69561e-05
0	ARHGAP32	cellular_component	GO:0014069	postsynaptic density	1.21403	5.10958e-05
0	ARHGAP32	cellular_component	GO:0010008	endosome membrane	1.14527	0.0311647
0	ARHGAP32	molecular_function	GO:0005515	protein binding	1.0875	6.44481e-100
0	ARHGAP32	molecular_function	GO:0005096	GTPase activator activity	1.23216	6.56008e-06
0	ARHGAP5	biological_process	GO:0051056	regulation of small GTPase mediated signal transduction	1.39153	7.44015e-08
0	ARHGAP5	biological_process	GO:0050790	regulation of catalytic activity	1.18847	5.05414e-05
0	ARHGAP5	biological_process	GO:0007155	cell adhesion	1.11735	0.0309964
0	ARHGAP5	cellular_component	GO:0005886	plasma membrane	1.14795	7.59161e-56
0	ARHGAP5	cellular_component	GO:0005737	cytoplasm	1.13078	5.32142e-47
0	ARHGAP5	cellular_component	GO:0005829	cytosol	1.12241	2.06284e-46
0	ARHGAP5	cellular_component	GO:0005783	endoplasmic reticulum	1.11367	3.87904e-06
0	ARHGAP5	molecular_function	GO:0005515	protein binding	1.0875	6.44481e-100
0	ARHGAP5	molecular_function	GO:0005096	GTPase activator activity	1.23216	6.56008e-06
0	ARHGEF10	biological_process	GO:0051056	regulation of small GTPase mediated signal transduction	1.39153	7.44015e-08
0	ARHGEF10	biological_process	GO:0030036	actin cytoskeleton organization	1.21147	0.0165233
0	ARHGEF10	cellular_component	GO:0005829	cytosol	1.12241	2.06284e-46
0	ARHGEF10	cellular_component	GO:0005813	centrosome	1.2032	6.78172e-10
0	ARHGEF10	molecular_function	GO:0005515	protein binding	1.0875	6.44481e-100
0	ARHGEF10	molecular_function	GO:0005085	guanyl-nucleotide exchange factor activity	1.24683	1.47463e-05
0	ARHGEF9	biological_process	GO:0051056	regulation of small GTPase mediated signal transduction	1.39153	7.44015e-08
0	ARHGEF9	biological_process	GO:0050790	regulation of catalytic activity	1.18847	5.05414e-05
0	ARHGEF9	cellular_component	GO:0005829	cytosol	1.12241	2.06284e-46
0	ARHGEF9	cellular_component	GO:0014069	postsynaptic density	1.21403	5.10958e-05
0	ARHGEF9	molecular_function	GO:0005515	protein binding	1.0875	6.44481e-100
0	ARHGEF9	molecular_function	GO:0005085	guanyl-nucleotide exchange factor activity	1.24683	1.47463e-05
0	ARID1B	biological_process	GO:0045893	positive regulation of transcription, DNA-templated	1.18005	8.47223e-09
0	ARID1B	biological_process	GO:0006357	regulation of transcription by RNA polymerase II	1.11516	8.47223e-09
0	ARID1B	biological_process	GO:0006338	chromatin remodeling	1.20962	0.0165233
0	ARID1B	biological_process	GO:0007399	nervous system development	1.14624	0.0246701
0	ARID1B	cellular_component	GO:0005886	plasma membrane	1.14795	7.59161e-56
0	ARID1B	cellular_component	GO:0005829	cytosol	1.12241	2.06284e-46
0	ARID1B	cellular_component	GO:0005654	nucleoplasm	1.11678	1.03528e-27
0	ARID1B	cellular_component	GO:0000785	chromatin	1.10846	1.69561e-05
0	ARID1B	molecular_function	GO:0005515	protein binding	1.0875	6.44481e-100
0	ARNT2	biological_process	GO:0045944	positive regulation of transcription by RNA polymerase II	1.15654	1.5697e-11
0	ARNT2	biological_process	GO:0045893	positive regulation of transcription, DNA-templated	1.18005	8.47223e-09
0	ARNT2	biological_process	GO:0006357	regulation of transcription by RNA polymerase II	1.11516	8.47223e-09
0	ARNT2	biological_process	GO:0006355	regulation of transcription, DNA-templated	1.20029	1.64284e-08
0	ARNT2	biological_process	GO:0007417	central nervous system development	1.25271	0.00246056
0	ARNT2	cellular_component	GO:0005737	cytoplasm	1.13078	5.32142e-47
0	ARNT2	cellular_component	GO:0005654	nucleoplasm	1.11678	1.03528e-27
0	ARNT2	cellular_component	GO:0005634	nucleus	1.08359	7.62046e-22
0	ARNT2	cellular_component	GO:0000785	chromatin	1.10846	1.69561e-05
0	ARNT2	molecular_function	GO:0005515	protein binding	1.0875	6.44481e-100
0	ARNT2	molecular_function	GO:0000981	DNA-binding transcription factor activity, RNA polymerase II-specific	1.10149	4.54772e-05
0	ARNT2	molecular_function	GO:0000978	RNA polymerase II cis-regulatory region sequence-specific DNA binding	1.09899	0.0001541
0	ARNT2	molecular_function	GO:0001228	DNA-binding transcription activator activity, RNA polymerase II-specific	1.12815	0.00908287
0	ARNT2	molecular_function	GO:0003700	DNA-binding transcription factor activity	1.11764	0.0346557
0	ARNT2	molecular_function	GO:0046982	protein heterodimerization activity	0.86202	0.0388431
0	ARX	biological_process	GO:0006357	regulation of transcription by RNA polymerase II	1.11516	8.47223e-09
0	ARX	biological_process	GO:0000122	negative regulation of transcription by RNA polymerase II	1.15169	1.46767e-08
0	ARX	biological_process	GO:0007411	axon guidance	1.31012	6.9351e-07
0	ARX	biological_process	GO:0010628	positive regulation of gene expression	1.1647	0.000214813
0	ARX	cellular_component	GO:0005634	nucleus	1.08359	7.62046e-22
0	ARX	cellular_component	GO:0000785	chromatin	1.10846	1.69561e-05
0	ARX	molecular_function	GO:0005515	protein binding	1.0875	6.44481e-100
0	ARX	molecular_function	GO:0000981	DNA-binding transcription factor activity, RNA polymerase II-specific	1.10149	4.54772e-05
0	ARX	molecular_function	GO:0000978	RNA polymerase II cis-regulatory region sequence-specific DNA binding	1.09899	0.0001541
0	ARX	molecular_function	GO:0003682	chromatin binding	1.14274	0.00251808
0	ARX	molecular_function	GO:0001227	DNA-binding transcription repressor activity, RNA polymerase II-specific	1.14169	0.0245295
0	ASAP2	cellular_component	GO:0005886	plasma membrane	1.14795	7.59161e-56
0	ASAP2	molecular_function	GO:0005515	protein binding	1.0875	6.44481e-100
0	ASAP2	molecular_function	GO:0046872	metal ion binding	1.16195	2.70699e-29
0	ASAP2	molecular_function	GO:0005096	GTPase activator activity	1.23216	6.56008e-06
0	ASH1L	biological_process	GO:0045944	positive regulation of transcription by RNA polymerase II	1.15654	1.5697e-11
0	ASH1L	cellular_component	GO:0005654	nucleoplasm	1.11678	1.03528e-27
0	ASH1L	cellular_component	GO:0005634	nucleus	1.08359	7.62046e-22
0	ASH1L	cellular_component	GO:0005794	Golgi apparatus	1.20538	2.61264e-20
0	ASH1L	molecular_function	GO:0046872	metal ion binding	1.16195	2.70699e-29
0	ASH1L	molecular_function	GO:0003682	chromatin binding	1.14274	0.00251808
0	ASMT	cellular_component	GO:0005829	cytosol	1.12241	2.06284e-46
0	ASMT	molecular_function	GO:0042802	identical protein binding	1.1169	1.10646e-08
0	ASMT	molecular_function	GO:0042803	protein homodimerization activity	1.11077	0.00354435
0	ASPM	biological_process	GO:0090263	positive regulation of canonical Wnt signaling pathway	1.33207	0.000191466
0	ASPM	biological_process	GO:0001764	neuron migration	1.31754	0.000264723
0	ASPM	biological_process	GO:0045665	negative regulation of neuron differentiation	1.31169	0.0403686
0	ASPM	cellular_component	GO:0005737	cytoplasm	1.13078	5.32142e-47
0	ASPM	cellular_component	GO:0005634	nucleus	1.08359	7.62046e-22
0	ASPM	cellular_component	GO:0005813	centrosome	1.2032	6.78172e-10
0	ASPM	cellular_component	GO:0016324	apical plasma membrane	1.24301	1.76075e-09
0	ASPM	cellular_component	GO:0030496	midbody	1.20605	0.00185122
0	ASPM	molecular_function	GO:0005516	calmodulin binding	1.29832	1.16768e-07
0	ASS1	biological_process	GO:0001822	kidney development	1.31103	0.000264723
0	ASS1	biological_process	GO:0009410	response to xenobiotic stimulus	1.20132	0.00197799
0	ASS1	cellular_component	GO:0005737	cytoplasm	1.13078	5.32142e-47
0	ASS1	cellular_component	GO:0005829	cytosol	1.12241	2.06284e-46
0	ASS1	cellular_component	GO:0005654	nucleoplasm	1.11678	1.03528e-27
0	ASS1	cellular_component	GO:0005783	endoplasmic reticulum	1.11367	3.87904e-06
0	ASS1	cellular_component	GO:0070062	extracellular exosome	1.07515	1.39907e-05
0	ASS1	cellular_component	GO:0005741	mitochondrial outer membrane	1.19273	0.00509009
0	ASS1	molecular_function	GO:0005515	protein binding	1.0875	6.44481e-100
0	ASS1	molecular_function	GO:0005524	ATP binding	1.22473	1.9854e-35
0	ASS1	molecular_function	GO:0042802	identical protein binding	1.1169	1.10646e-08
0	ASS1	molecular_function	GO:0003723	RNA binding	1.08857	0.000227915
0	ASTN2	biological_process	GO:0001764	neuron migration	1.31754	0.000264723
0	ASTN2	cellular_component	GO:0016021	integral component of membrane	1.06727	5.14269e-08
0	ASTN2	cellular_component	GO:0005938	cell cortex	1.31858	1.25915e-07
0	ASTN2	cellular_component	GO:0005769	early endosome	1.20774	1.77482e-05
0	ASTN2	cellular_component	GO:0005768	endosome	1.19452	5.00811e-05
0	ASTN2	molecular_function	GO:0005509	calcium ion binding	1.12797	0.00017522
0	ASXL3	biological_process	GO:0045944	positive regulation of transcription by RNA polymerase II	1.15654	1.5697e-11
0	ASXL3	molecular_function	GO:0046872	metal ion binding	1.16195	2.70699e-29
0	ASXL3	molecular_function	GO:0003682	chromatin binding	1.14274	0.00251808
0	ATG7	biological_process	GO:0042752	regulation of circadian rhythm	1.38986	0.000777306
0	ATG7	biological_process	GO:0048511	rhythmic process	1.32668	0.0168413
0	ATG7	cellular_component	GO:0005737	cytoplasm	1.13078	5.32142e-47
0	ATG7	cellular_component	GO:0005829	cytosol	1.12241	2.06284e-46
0	ATG7	molecular_function	GO:0005515	protein binding	1.0875	6.44481e-100
0	ATG7	molecular_function	GO:0042803	protein homodimerization activity	1.11077	0.00354435
0	ATP10A	biological_process	GO:0034220	ion transmembrane transport	1.30624	2.7421e-05
0	ATP10A	biological_process	GO:0008360	regulation of cell shape	1.27185	0.000469409
0	ATP10A	cellular_component	GO:0005886	plasma membrane	1.14795	7.59161e-56
0	ATP10A	cellular_component	GO:0005887	integral component of plasma membrane	1.14932	1.14515e-14
0	ATP10A	cellular_component	GO:0016021	integral component of membrane	1.06727	5.14269e-08
0	ATP10A	cellular_component	GO:0005789	endoplasmic reticulum membrane	1.12512	4.59858e-07
0	ATP10A	cellular_component	GO:0005783	endoplasmic reticulum	1.11367	3.87904e-06
0	ATP10A	molecular_function	GO:0005515	protein binding	1.0875	6.44481e-100
0	ATP10A	molecular_function	GO:0005524	ATP binding	1.22473	1.9854e-35
0	ATP10A	molecular_function	GO:0016887	ATP hydrolysis activity	1.19718	2.55976e-05
0	ATP1A1	biological_process	GO:0009410	response to xenobiotic stimulus	1.20132	0.00197799
0	ATP1A1	cellular_component	GO:0005886	plasma membrane	1.14795	7.59161e-56
0	ATP1A1	cellular_component	GO:0005794	Golgi apparatus	1.20538	2.61264e-20
0	ATP1A1	cellular_component	GO:0016020	membrane	1.12821	6.6359e-17
0	ATP1A1	cellular_component	GO:0030424	axon	1.29068	4.91517e-13
0	ATP1A1	cellular_component	GO:0016324	apical plasma membrane	1.24301	1.76075e-09
0	ATP1A1	cellular_component	GO:0016323	basolateral plasma membrane	1.28053	3.0228e-08
0	ATP1A1	cellular_component	GO:0016021	integral component of membrane	1.06727	5.14269e-08
0	ATP1A1	cellular_component	GO:0005783	endoplasmic reticulum	1.11367	3.87904e-06
0	ATP1A1	cellular_component	GO:0045121	membrane raft	1.23226	1.00488e-05
0	ATP1A1	cellular_component	GO:0070062	extracellular exosome	1.07515	1.39907e-05
0	ATP1A1	cellular_component	GO:0014069	postsynaptic density	1.21403	5.10958e-05
0	ATP1A1	cellular_component	GO:0032991	protein-containing complex	1.11491	0.000980987
0	ATP1A1	cellular_component	GO:0042383	sarcolemma	1.26066	0.00553345
0	ATP1A1	cellular_component	GO:0042470	melanosome	1.23793	0.014501
0	ATP1A1	molecular_function	GO:0005515	protein binding	1.0875	6.44481e-100
0	ATP1A1	molecular_function	GO:0005524	ATP binding	1.22473	1.9854e-35
0	ATP1A1	molecular_function	GO:0016887	ATP hydrolysis activity	1.19718	2.55976e-05
0	ATP1A1	molecular_function	GO:0046982	protein heterodimerization activity	0.86202	0.0388431
0	ATP1A3	cellular_component	GO:0005886	plasma membrane	1.14795	7.59161e-56
0	ATP1A3	cellular_component	GO:0005794	Golgi apparatus	1.20538	2.61264e-20
0	ATP1A3	cellular_component	GO:0016020	membrane	1.12821	6.6359e-17
0	ATP1A3	cellular_component	GO:0030424	axon	1.29068	4.91517e-13
0	ATP1A3	cellular_component	GO:0016021	integral component of membrane	1.06727	5.14269e-08
0	ATP1A3	cellular_component	GO:0005783	endoplasmic reticulum	1.11367	3.87904e-06
0	ATP1A3	cellular_component	GO:0043025	neuronal cell body	1.19422	1.17653e-05
0	ATP1A3	cellular_component	GO:0045202	synapse	1.17018	1.95258e-05
0	ATP1A3	molecular_function	GO:0005515	protein binding	1.0875	6.44481e-100
0	ATP1A3	molecular_function	GO:0005524	ATP binding	1.22473	1.9854e-35
0	ATP1A3	molecular_function	GO:0046872	metal ion binding	1.16195	2.70699e-29
0	ATP1A3	molecular_function	GO:0016887	ATP hydrolysis activity	1.19718	2.55976e-05
0	ATP2B2	biological_process	GO:0070588	calcium ion transmembrane transport	1.34793	1.71071e-05
0	ATP2B2	biological_process	GO:0034220	ion transmembrane transport	1.30624	2.7421e-05
0	ATP2B2	biological_process	GO:0030182	neuron differentiation	1.28374	0.000167279
0	ATP2B2	biological_process	GO:0007605	sensory perception of sound	1.26151	0.00101649
0	ATP2B2	biological_process	GO:0006816	calcium ion transport	1.29705	0.0298968
0	ATP2B2	cellular_component	GO:0005886	plasma membrane	1.14795	7.59161e-56
0	ATP2B2	cellular_component	GO:0005737	cytoplasm	1.13078	5.32142e-47
0	ATP2B2	cellular_component	GO:0043231	intracellular membrane-bounded organelle	1.19921	2.39705e-16
0	ATP2B2	cellular_component	GO:0005887	integral component of plasma membrane	1.14932	1.14515e-14
0	ATP2B2	cellular_component	GO:0098978	glutamatergic synapse	1.29813	2.89588e-13
0	ATP2B2	cellular_component	GO:0016324	apical plasma membrane	1.24301	1.76075e-09
0	ATP2B2	cellular_component	GO:0016323	basolateral plasma membrane	1.28053	3.0228e-08
0	ATP2B2	cellular_component	GO:0045121	membrane raft	1.23226	1.00488e-05
0	ATP2B2	cellular_component	GO:0070062	extracellular exosome	1.07515	1.39907e-05
0	ATP2B2	cellular_component	GO:0098982	GABA-ergic synapse	1.28435	0.0156944
0	ATP2B2	molecular_function	GO:0005515	protein binding	1.0875	6.44481e-100
0	ATP2B2	molecular_function	GO:0005524	ATP binding	1.22473	1.9854e-35
0	ATP2B2	molecular_function	GO:0046872	metal ion binding	1.16195	2.70699e-29
0	ATP2B2	molecular_function	GO:0005516	calmodulin binding	1.29832	1.16768e-07
0	ATP2B2	molecular_function	GO:0016887	ATP hydrolysis activity	1.19718	2.55976e-05
0	ATP6V0A2	cellular_component	GO:0005886	plasma membrane	1.14795	7.59161e-56
0	ATP6V0A2	cellular_component	GO:0043231	intracellular membrane-bounded organelle	1.19921	2.39705e-16
0	ATP6V0A2	cellular_component	GO:0048471	perinuclear region of cytoplasm	1.18586	9.74979e-11
0	ATP6V0A2	cellular_component	GO:0005925	focal adhesion	1.20846	2.82949e-08
0	ATP6V0A2	cellular_component	GO:0016021	integral component of membrane	1.06727	5.14269e-08
0	ATP6V0A2	cellular_component	GO:0000139	Golgi membrane	1.14677	5.76922e-06
0	ATP6V0A2	cellular_component	GO:0010008	endosome membrane	1.14527	0.0311647
0	ATP6V0A2	molecular_function	GO:0005515	protein binding	1.0875	6.44481e-100
0	ATP8A1	biological_process	GO:0034220	ion transmembrane transport	1.30624	2.7421e-05
0	ATP8A1	biological_process	GO:0007612	learning	1.37953	0.00249889
0	ATP8A1	biological_process	GO:0030335	positive regulation of cell migration	1.18431	0.00834573
0	ATP8A1	biological_process	GO:0150104	transport across blood-brain barrier	1.29401	0.0113875
0	ATP8A1	cellular_component	GO:0005886	plasma membrane	1.14795	7.59161e-56
0	ATP8A1	cellular_component	GO:0005794	Golgi apparatus	1.20538	2.61264e-20
0	ATP8A1	cellular_component	GO:0016020	membrane	1.12821	6.6359e-17
0	ATP8A1	cellular_component	GO:0043231	intracellular membrane-bounded organelle	1.19921	2.39705e-16
0	ATP8A1	cellular_component	GO:0016021	integral component of membrane	1.06727	5.14269e-08
0	ATP8A1	cellular_component	GO:0005783	endoplasmic reticulum	1.11367	3.87904e-06
0	ATP8A1	cellular_component	GO:0070062	extracellular exosome	1.07515	1.39907e-05
0	ATP8A1	cellular_component	GO:0031410	cytoplasmic vesicle	1.14527	0.0106665
0	ATP8A1	molecular_function	GO:0005515	protein binding	1.0875	6.44481e-100
0	ATP8A1	molecular_function	GO:0005524	ATP binding	1.22473	1.9854e-35
0	ATP8A1	molecular_function	GO:0016887	ATP hydrolysis activity	1.19718	2.55976e-05
0	ATRNL1	biological_process	GO:0016477	cell migration	1.23734	1.47107e-05
0	ATRNL1	biological_process	GO:0009888	tissue development	1.42341	0.027602
0	ATRNL1	cellular_component	GO:0016021	integral component of membrane	1.06727	5.14269e-08
0	ATRNL1	cellular_component	GO:0005604	basement membrane	1.28147	0.00377514
0	ATRNL1	molecular_function	GO:0030246	carbohydrate binding	1.23362	0.000941758
0	ATRX	biological_process	GO:0045944	positive regulation of transcription by RNA polymerase II	1.15654	1.5697e-11
0	ATRX	biological_process	GO:0006355	regulation of transcription, DNA-templated	1.20029	1.64284e-08
0	ATRX	biological_process	GO:0006338	chromatin remodeling	1.20962	0.0165233
0	ATRX	biological_process	GO:0006334	nucleosome assembly	0.374193	5.837e-16
0	ATRX	biological_process	GO:0006336	DNA replication-independent chromatin assembly	0.447311	0.0176947
0	ATRX	cellular_component	GO:0005654	nucleoplasm	1.11678	1.03528e-27
0	ATRX	cellular_component	GO:0005634	nucleus	1.08359	7.62046e-22
0	ATRX	cellular_component	GO:0016604	nuclear body	1.13457	0.0115832
0	ATRX	cellular_component	GO:0016605	PML body	1.21935	0.0248792
0	ATRX	cellular_component	GO:0000228	nuclear chromosome	0.609677	0.00464113
0	ATRX	molecular_function	GO:0005515	protein binding	1.0875	6.44481e-100
0	ATRX	molecular_function	GO:0005524	ATP binding	1.22473	1.9854e-35
0	ATRX	molecular_function	GO:0046872	metal ion binding	1.16195	2.70699e-29
0	ATRX	molecular_function	GO:0016887	ATP hydrolysis activity	1.19718	2.55976e-05
0	ATRX	molecular_function	GO:0003682	chromatin binding	1.14274	0.00251808
0	ATRX	molecular_function	GO:0042393	histone binding	1.18186	0.0388431
0	ATXN7	biological_process	GO:0045893	positive regulation of transcription, DNA-templated	1.18005	8.47223e-09
0	ATXN7	biological_process	GO:0006357	regulation of transcription by RNA polymerase II	1.11516	8.47223e-09
0	ATXN7	biological_process	GO:0000226	microtubule cytoskeleton organization	1.24183	0.0133383
0	ATXN7	cellular_component	GO:0005829	cytosol	1.12241	2.06284e-46
0	ATXN7	cellular_component	GO:0005654	nucleoplasm	1.11678	1.03528e-27
0	ATXN7	cellular_component	GO:0005634	nucleus	1.08359	7.62046e-22
0	ATXN7	cellular_component	GO:0016363	nuclear matrix	1.25806	0.000820811
0	ATXN7	cellular_component	GO:0005730	nucleolus	1.08491	0.00955744
0	ATXN7	molecular_function	GO:0005515	protein binding	1.0875	6.44481e-100
0	AUTS2	biological_process	GO:0045944	positive regulation of transcription by RNA polymerase II	1.15654	1.5697e-11
0	AUTS2	biological_process	GO:0001764	neuron migration	1.31754	0.000264723
0	AUTS2	biological_process	GO:0031532	actin cytoskeleton reorganization	1.38174	0.00249889
0	AUTS2	biological_process	GO:0048675	axon extension	1.45935	0.0176947
0	AUTS2	cellular_component	GO:0005737	cytoplasm	1.13078	5.32142e-47
0	AUTS2	cellular_component	GO:0005634	nucleus	1.08359	7.62046e-22
0	AUTS2	cellular_component	GO:0015629	actin cytoskeleton	1.27227	1.78517e-08
0	AUTS2	molecular_function	GO:0005515	protein binding	1.0875	6.44481e-100
0	AUTS2	molecular_function	GO:0003682	chromatin binding	1.14274	0.00251808
0	AVPR1A	biological_process	GO:0150104	transport across blood-brain barrier	1.29401	0.0113875
0	AVPR1A	cellular_component	GO:0005886	plasma membrane	1.14795	7.59161e-56
0	AVPR1A	cellular_component	GO:0005887	integral component of plasma membrane	1.14932	1.14515e-14
0	AVPR1A	cellular_component	GO:0005768	endosome	1.19452	5.00811e-05
0	AVPR1A	molecular_function	GO:0005515	protein binding	1.0875	6.44481e-100
0	AVPR1B	biological_process	GO:0150104	transport across blood-brain barrier	1.29401	0.0113875
0	AVPR1B	cellular_component	GO:0005886	plasma membrane	1.14795	7.59161e-56
0	AVPR1B	cellular_component	GO:0005794	Golgi apparatus	1.20538	2.61264e-20
0	AVPR1B	cellular_component	GO:0005887	integral component of plasma membrane	1.14932	1.14515e-14
0	AVPR1B	cellular_component	GO:0030425	dendrite	1.22229	2.62353e-09
0	AVPR1B	cellular_component	GO:0005768	endosome	1.19452	5.00811e-05
0	AVPR1B	molecular_function	GO:0042802	identical protein binding	1.1169	1.10646e-08
0	AZGP1	biological_process	GO:0007155	cell adhesion	1.11735	0.0309964
0	AZGP1	biological_process	GO:0008285	negative regulation of cell population proliferation	1.12762	0.0312343
0	AZGP1	cellular_component	GO:0005634	nucleus	1.08359	7.62046e-22
0	AZGP1	cellular_component	GO:0009897	external side of plasma membrane	1.21218	6.91448e-07
0	AZGP1	cellular_component	GO:0070062	extracellular exosome	1.07515	1.39907e-05
0	AZGP1	cellular_component	GO:0062023	collagen-containing extracellular matrix	1.11428	0.0321247
0	AZGP1	molecular_function	GO:0005515	protein binding	1.0875	6.44481e-100
0	BAIAP2	biological_process	GO:0098609	cell-cell adhesion	1.29883	1.90023e-06
0	BAIAP2	biological_process	GO:0007409	axonogenesis	1.36239	0.000284086
0	BAIAP2	biological_process	GO:0008360	regulation of cell shape	1.27185	0.000469409
0	BAIAP2	cellular_component	GO:0005886	plasma membrane	1.14795	7.59161e-56
0	BAIAP2	cellular_component	GO:0005737	cytoplasm	1.13078	5.32142e-47
0	BAIAP2	cellular_component	GO:0005829	cytosol	1.12241	2.06284e-46
0	BAIAP2	cellular_component	GO:0005654	nucleoplasm	1.11678	1.03528e-27
0	BAIAP2	cellular_component	GO:0005794	Golgi apparatus	1.20538	2.61264e-20
0	BAIAP2	cellular_component	GO:0098978	glutamatergic synapse	1.29813	2.89588e-13
0	BAIAP2	cellular_component	GO:0015629	actin cytoskeleton	1.27227	1.78517e-08
0	BAIAP2	cellular_component	GO:0005874	microtubule	1.21798	2.18829e-06
0	BAIAP2	cellular_component	GO:0030027	lamellipodium	1.25806	1.00488e-05
0	BAIAP2	cellular_component	GO:0043025	neuronal cell body	1.19422	1.17653e-05
0	BAIAP2	cellular_component	GO:0070062	extracellular exosome	1.07515	1.39907e-05
0	BAIAP2	cellular_component	GO:0005912	adherens junction	1.25365	5.02655e-05
0	BAIAP2	cellular_component	GO:0001726	ruffle	1.30309	0.000533258
0	BAIAP2	cellular_component	GO:0098685	Schaffer collateral - CA1 synapse	1.32097	0.00148624
0	BAIAP2	molecular_function	GO:0005515	protein binding	1.0875	6.44481e-100
0	BAIAP2	molecular_function	GO:0042802	identical protein binding	1.1169	1.10646e-08
0	BAIAP2	molecular_function	GO:0097110	scaffold protein binding	1.37448	0.00054935
0	BAZ2B	biological_process	GO:0006357	regulation of transcription by RNA polymerase II	1.11516	8.47223e-09
0	BAZ2B	biological_process	GO:0006338	chromatin remodeling	1.20962	0.0165233
0	BAZ2B	cellular_component	GO:0005634	nucleus	1.08359	7.62046e-22
0	BAZ2B	molecular_function	GO:0005515	protein binding	1.0875	6.44481e-100
0	BAZ2B	molecular_function	GO:0046872	metal ion binding	1.16195	2.70699e-29
0	BBS4	biological_process	GO:0010629	negative regulation of gene expression	1.23107	0.00011967
0	BBS4	biological_process	GO:0001764	neuron migration	1.31754	0.000264723
0	BBS4	biological_process	GO:0000226	microtubule cytoskeleton organization	1.24183	0.0133383
0	BBS4	cellular_component	GO:0005829	cytosol	1.12241	2.06284e-46
0	BBS4	cellular_component	GO:0005634	nucleus	1.08359	7.62046e-22
0	BBS4	cellular_component	GO:0005813	centrosome	1.2032	6.78172e-10
0	BBS4	cellular_component	GO:0005929	cilium	1.15487	0.0234836
0	BBS4	cellular_component	GO:0005814	centriole	1.18468	0.0283451
0	BBS4	molecular_function	GO:0005515	protein binding	1.0875	6.44481e-100
0	BBS4	molecular_function	GO:0061629	RNA polymerase II-specific DNA-binding transcription factor binding	1.20425	0.0104695
0	BCAS1	cellular_component	GO:0005737	cytoplasm	1.13078	5.32142e-47
0	BCAS1	cellular_component	GO:0070062	extracellular exosome	1.07515	1.39907e-05
0	BCL11A	biological_process	GO:0006357	regulation of transcription by RNA polymerase II	1.11516	8.47223e-09
0	BCL11A	biological_process	GO:0000122	negative regulation of transcription by RNA polymerase II	1.15169	1.46767e-08
0	BCL11A	biological_process	GO:0010628	positive regulation of gene expression	1.1647	0.000214813
0	BCL11A	cellular_component	GO:0005829	cytosol	1.12241	2.06284e-46
0	BCL11A	cellular_component	GO:0005654	nucleoplasm	1.11678	1.03528e-27
0	BCL11A	cellular_component	GO:0005634	nucleus	1.08359	7.62046e-22
0	BCL11A	cellular_component	GO:0014069	postsynaptic density	1.21403	5.10958e-05
0	BCL11A	cellular_component	GO:0016363	nuclear matrix	1.25806	0.000820811
0	BCL11A	molecular_function	GO:0046872	metal ion binding	1.16195	2.70699e-29
0	BCL11A	molecular_function	GO:0019901	protein kinase binding	1.18867	6.33459e-07
0	BCL11A	molecular_function	GO:0000978	RNA polymerase II cis-regulatory region sequence-specific DNA binding	1.09899	0.0001541
0	BCL11A	molecular_function	GO:0001227	DNA-binding transcription repressor activity, RNA polymerase II-specific	1.14169	0.0245295
0	BCL11A	molecular_function	GO:0003700	DNA-binding transcription factor activity	1.11764	0.0346557
0	BCL2	biological_process	GO:0098609	cell-cell adhesion	1.29883	1.90023e-06
0	BCL2	biological_process	GO:0000209	protein polyubiquitination	1.29141	1.3725e-05
0	BCL2	biological_process	GO:0018105	peptidyl-serine phosphorylation	1.28502	2.29792e-05
0	BCL2	biological_process	GO:0006470	protein dephosphorylation	1.29401	5.0211e-05
0	BCL2	biological_process	GO:0007409	axonogenesis	1.36239	0.000284086
0	BCL2	biological_process	GO:0007015	actin filament organization	1.29401	0.000331732
0	BCL2	biological_process	GO:0055085	transmembrane transport	1.22524	0.000743778
0	BCL2	biological_process	GO:0009410	response to xenobiotic stimulus	1.20132	0.00197799
0	BCL2	biological_process	GO:0006974	cellular response to DNA damage stimulus	1.18659	0.00314125
0	BCL2	biological_process	GO:0006915	apoptotic process	1.12458	0.00590972
0	BCL2	biological_process	GO:0043066	negative regulation of apoptotic process	1.12909	0.00938414
0	BCL2	biological_process	GO:0042149	cellular response to glucose starvation	1.33877	0.0403874
0	BCL2	cellular_component	GO:0005737	cytoplasm	1.13078	5.32142e-47
0	BCL2	cellular_component	GO:0005829	cytosol	1.12241	2.06284e-46
0	BCL2	cellular_component	GO:0005654	nucleoplasm	1.11678	1.03528e-27
0	BCL2	cellular_component	GO:0005634	nucleus	1.08359	7.62046e-22
0	BCL2	cellular_component	GO:0016020	membrane	1.12821	6.6359e-17
0	BCL2	cellular_component	GO:0005789	endoplasmic reticulum membrane	1.12512	4.59858e-07
0	BCL2	cellular_component	GO:0005783	endoplasmic reticulum	1.11367	3.87904e-06
0	BCL2	cellular_component	GO:0031965	nuclear membrane	1.20392	0.000224387
0	BCL2	cellular_component	GO:0032991	protein-containing complex	1.11491	0.000980987
0	BCL2	cellular_component	GO:0005741	mitochondrial outer membrane	1.19273	0.00509009
0	BCL2	cellular_component	GO:0005739	mitochondrion	1.06874	0.00706877
0	BCL2	molecular_function	GO:0005515	protein binding	1.0875	6.44481e-100
0	BCL2	molecular_function	GO:0042802	identical protein binding	1.1169	1.10646e-08
0	BCL2	molecular_function	GO:0042803	protein homodimerization activity	1.11077	0.00354435
0	BCL2	molecular_function	GO:0031625	ubiquitin protein ligase binding	1.15266	0.0145115
0	BCL2	molecular_function	GO:0043565	sequence-specific DNA binding	1.16129	0.0268535
0	BCL2	molecular_function	GO:0046982	protein heterodimerization activity	0.86202	0.0388431
0	BDNF	biological_process	GO:0007411	axon guidance	1.31012	6.9351e-07
0	BDNF	biological_process	GO:0048812	neuron projection morphogenesis	1.40903	0.000451334
0	BDNF	biological_process	GO:0050804	modulation of chemical synaptic transmission	1.40556	0.000611206
0	BDNF	biological_process	GO:0010976	positive regulation of neuron projection development	1.28602	0.00312377
0	BDNF	biological_process	GO:0007399	nervous system development	1.14624	0.0246701
0	BDNF	biological_process	GO:0007169	transmembrane receptor protein tyrosine kinase signaling pathway	1.2171	0.0403874
0	BDNF	cellular_component	GO:0005737	cytoplasm	1.13078	5.32142e-47
0	BDNF	cellular_component	GO:0030424	axon	1.29068	4.91517e-13
0	BDNF	cellular_component	GO:0048471	perinuclear region of cytoplasm	1.18586	9.74979e-11
0	BDNF	cellular_component	GO:0030425	dendrite	1.22229	2.62353e-09
0	BDNF	cellular_component	GO:0016607	nuclear speck	1.19455	5.0467e-07
0	BDNF	cellular_component	GO:0005739	mitochondrion	1.06874	0.00706877
0	BDNF	molecular_function	GO:0005515	protein binding	1.0875	6.44481e-100
0	BICDL1	cellular_component	GO:0005737	cytoplasm	1.13078	5.32142e-47
0	BICDL1	cellular_component	GO:0005813	centrosome	1.2032	6.78172e-10
0	BICDL1	molecular_function	GO:0031267	small GTPase binding	1.21566	6.65161e-05
0	BIRC6	biological_process	GO:0006468	protein phosphorylation	1.25148	3.90927e-13
0	BIRC6	biological_process	GO:0051301	cell division	1.15829	0.00429174
0	BIRC6	biological_process	GO:0006915	apoptotic process	1.12458	0.00590972
0	BIRC6	biological_process	GO:0016567	protein ubiquitination	1.13068	0.00672004
0	BIRC6	biological_process	GO:0043066	negative regulation of apoptotic process	1.12909	0.00938414
0	BIRC6	biological_process	GO:0007049	cell cycle	1.15776	0.0143584
0	BIRC6	cellular_component	GO:0005829	cytosol	1.12241	2.06284e-46
0	BIRC6	cellular_component	GO:0005634	nucleus	1.08359	7.62046e-22
0	BIRC6	cellular_component	GO:0016020	membrane	1.12821	6.6359e-17
0	BIRC6	cellular_component	GO:0005768	endosome	1.19452	5.00811e-05
0	BIRC6	cellular_component	GO:0030496	midbody	1.20605	0.00185122
0	BIRC6	cellular_component	GO:0005815	microtubule organizing center	1.22483	0.0194913
0	BIRC6	molecular_function	GO:0005515	protein binding	1.0875	6.44481e-100
0	BIRC6	molecular_function	GO:0004842	ubiquitin-protein transferase activity	1.18326	0.00919805
0	BRAF	biological_process	GO:0006468	protein phosphorylation	1.25148	3.90927e-13
0	BRAF	biological_process	GO:0010628	positive regulation of gene expression	1.1647	0.000214813
0	BRAF	biological_process	GO:0043066	negative regulation of apoptotic process	1.12909	0.00938414
0	BRAF	biological_process	GO:0071277	cellular response to calcium ion	1.29401	0.0113875
0	BRAF	biological_process	GO:0000165	MAPK cascade	1.24408	0.029043
0	BRAF	cellular_component	GO:0005886	plasma membrane	1.14795	7.59161e-56
0	BRAF	cellular_component	GO:0005829	cytosol	1.12241	2.06284e-46
0	BRAF	cellular_component	GO:0005634	nucleus	1.08359	7.62046e-22
0	BRAF	cellular_component	GO:0043231	intracellular membrane-bounded organelle	1.19921	2.39705e-16
0	BRAF	molecular_function	GO:0005515	protein binding	1.0875	6.44481e-100
0	BRAF	molecular_function	GO:0005524	ATP binding	1.22473	1.9854e-35
0	BRAF	molecular_function	GO:0004674	protein serine/threonine kinase activity	1.29883	1.11102e-14
0	BRAF	molecular_function	GO:0106310	protein serine kinase activity	1.29521	2.7102e-14
0	BRAF	molecular_function	GO:0042802	identical protein binding	1.1169	1.10646e-08
0	BRAF	molecular_function	GO:0004672	protein kinase activity	1.26391	3.50833e-06
0	BRAF	molecular_function	GO:0005509	calcium ion binding	1.12797	0.00017522
0	BRAF	molecular_function	GO:0097110	scaffold protein binding	1.37448	0.00054935
0	BRCA2	biological_process	GO:0045893	positive regulation of transcription, DNA-templated	1.18005	8.47223e-09
0	BRCA2	biological_process	GO:0006355	regulation of transcription, DNA-templated	1.20029	1.64284e-08
0	BRCA2	cellular_component	GO:0005829	cytosol	1.12241	2.06284e-46
0	BRCA2	cellular_component	GO:0005654	nucleoplasm	1.11678	1.03528e-27
0	BRCA2	cellular_component	GO:0005634	nucleus	1.08359	7.62046e-22
0	BRCA2	cellular_component	GO:0005813	centrosome	1.2032	6.78172e-10
0	BRCA2	cellular_component	GO:0032991	protein-containing complex	1.11491	0.000980987
0	BRCA2	molecular_function	GO:0005515	protein binding	1.0875	6.44481e-100
0	BRCA2	molecular_function	GO:0042802	identical protein binding	1.1169	1.10646e-08
0	BRD4	biological_process	GO:0006468	protein phosphorylation	1.25148	3.90927e-13
0	BRD4	biological_process	GO:0045944	positive regulation of transcription by RNA polymerase II	1.15654	1.5697e-11
0	BRD4	biological_process	GO:0045893	positive regulation of transcription, DNA-templated	1.18005	8.47223e-09
0	BRD4	biological_process	GO:0006355	regulation of transcription, DNA-templated	1.20029	1.64284e-08
0	BRD4	biological_process	GO:0006974	cellular response to DNA damage stimulus	1.18659	0.00314125
0	BRD4	biological_process	GO:0006338	chromatin remodeling	1.20962	0.0165233
0	BRD4	cellular_component	GO:0005654	nucleoplasm	1.11678	1.03528e-27
0	BRD4	cellular_component	GO:0005634	nucleus	1.08359	7.62046e-22
0	BRD4	cellular_component	GO:0000785	chromatin	1.10846	1.69561e-05
0	BRD4	molecular_function	GO:0005515	protein binding	1.0875	6.44481e-100
0	BRD4	molecular_function	GO:0003712	transcription coregulator activity	1.26199	0.00195877
0	BRD4	molecular_function	GO:0003682	chromatin binding	1.14274	0.00251808
0	BRINP1	biological_process	GO:0007049	cell cycle	1.15776	0.0143584
0	BRINP1	cellular_component	GO:0005737	cytoplasm	1.13078	5.32142e-47
0	BRINP1	cellular_component	GO:0030425	dendrite	1.22229	2.62353e-09
0	BRINP1	cellular_component	GO:0005783	endoplasmic reticulum	1.11367	3.87904e-06
0	BRINP1	cellular_component	GO:0043025	neuronal cell body	1.19422	1.17653e-05
0	BRINP1	molecular_function	GO:0005515	protein binding	1.0875	6.44481e-100
0	BRSK2	biological_process	GO:0006468	protein phosphorylation	1.25148	3.90927e-13
0	BRSK2	biological_process	GO:0035556	intracellular signal transduction	1.26813	2.53967e-11
0	BRSK2	biological_process	GO:0018105	peptidyl-serine phosphorylation	1.28502	2.29792e-05
0	BRSK2	biological_process	GO:0030182	neuron differentiation	1.28374	0.000167279
0	BRSK2	biological_process	GO:0007409	axonogenesis	1.36239	0.000284086
0	BRSK2	biological_process	GO:0031532	actin cytoskeleton reorganization	1.38174	0.00249889
0	BRSK2	biological_process	GO:0051301	cell division	1.15829	0.00429174
0	BRSK2	biological_process	GO:0042149	cellular response to glucose starvation	1.33877	0.0403874
0	BRSK2	biological_process	GO:0050770	regulation of axonogenesis	1.50968	0.0498378
0	BRSK2	cellular_component	GO:0005737	cytoplasm	1.13078	5.32142e-47
0	BRSK2	cellular_component	GO:0048471	perinuclear region of cytoplasm	1.18586	9.74979e-11
0	BRSK2	cellular_component	GO:0005813	centrosome	1.2032	6.78172e-10
0	BRSK2	cellular_component	GO:0005783	endoplasmic reticulum	1.11367	3.87904e-06
0	BRSK2	molecular_function	GO:0005524	ATP binding	1.22473	1.9854e-35
0	BRSK2	molecular_function	GO:0004712	protein serine/threonine/tyrosine kinase activity	1.29149	7.85901e-17
0	BRSK2	molecular_function	GO:0004674	protein serine/threonine kinase activity	1.29883	1.11102e-14
0	BRSK2	molecular_function	GO:0106310	protein serine kinase activity	1.29521	2.7102e-14
0	BRSK2	molecular_function	GO:0019901	protein kinase binding	1.18867	6.33459e-07
0	BRSK2	molecular_function	GO:0048156	tau protein binding	1.36924	0.0259048
0	BST1	biological_process	GO:0007165	signal transduction	1.1576	2.72083e-11
0	BST1	cellular_component	GO:0005886	plasma membrane	1.14795	7.59161e-56
0	BST1	cellular_component	GO:0070062	extracellular exosome	1.07515	1.39907e-05
0	BTAF1	biological_process	GO:0045892	negative regulation of transcription, DNA-templated	1.18078	4.42486e-07
0	BTAF1	biological_process	GO:0006338	chromatin remodeling	1.20962	0.0165233
0	BTAF1	cellular_component	GO:0005654	nucleoplasm	1.11678	1.03528e-27
0	BTAF1	cellular_component	GO:0043231	intracellular membrane-bounded organelle	1.19921	2.39705e-16
0	BTAF1	molecular_function	GO:0005524	ATP binding	1.22473	1.9854e-35
0	BTAF1	molecular_function	GO:0016887	ATP hydrolysis activity	1.19718	2.55976e-05
0	BTAF1	molecular_function	GO:0003712	transcription coregulator activity	1.26199	0.00195877
0	CA6	cellular_component	GO:0005829	cytosol	1.12241	2.06284e-46
0	CA6	cellular_component	GO:0070062	extracellular exosome	1.07515	1.39907e-05
0	CA6	molecular_function	GO:0008270	zinc ion binding	1.12435	6.65161e-05
0	CACNA1B	biological_process	GO:0050804	modulation of chemical synaptic transmission	1.40556	0.000611206
0	CACNA1B	biological_process	GO:0007268	chemical synaptic transmission	1.18442	0.00590972
0	CACNA1B	cellular_component	GO:0005886	plasma membrane	1.14795	7.59161e-56
0	CACNA1B	cellular_component	GO:0043025	neuronal cell body	1.19422	1.17653e-05
0	CACNA1B	cellular_component	GO:0045202	synapse	1.17018	1.95258e-05
0	CACNA1B	molecular_function	GO:0005515	protein binding	1.0875	6.44481e-100
0	CACNA1B	molecular_function	GO:0005524	ATP binding	1.22473	1.9854e-35
0	CACNA1B	molecular_function	GO:0005509	calcium ion binding	1.12797	0.00017522
0	CACNA1C	biological_process	GO:0070588	calcium ion transmembrane transport	1.34793	1.71071e-05
0	CACNA1C	cellular_component	GO:0005886	plasma membrane	1.14795	7.59161e-56
0	CACNA1C	cellular_component	GO:0005737	cytoplasm	1.13078	5.32142e-47
0	CACNA1C	cellular_component	GO:0005887	integral component of plasma membrane	1.14932	1.14515e-14
0	CACNA1C	cellular_component	GO:0030425	dendrite	1.22229	2.62353e-09
0	CACNA1C	cellular_component	GO:0016021	integral component of membrane	1.06727	5.14269e-08
0	CACNA1C	cellular_component	GO:0014069	postsynaptic density	1.21403	5.10958e-05
0	CACNA1C	cellular_component	GO:0030018	Z disc	1.20302	0.0205543
0	CACNA1C	molecular_function	GO:0005515	protein binding	1.0875	6.44481e-100
0	CACNA1C	molecular_function	GO:0046872	metal ion binding	1.16195	2.70699e-29
0	CACNA1C	molecular_function	GO:0005516	calmodulin binding	1.29832	1.16768e-07
0	CACNA1D	biological_process	GO:0070588	calcium ion transmembrane transport	1.34793	1.71071e-05
0	CACNA1D	biological_process	GO:0007605	sensory perception of sound	1.26151	0.00101649
0	CACNA1D	biological_process	GO:0006816	calcium ion transport	1.29705	0.0298968
0	CACNA1D	cellular_component	GO:0005886	plasma membrane	1.14795	7.59161e-56
0	CACNA1D	cellular_component	GO:0030018	Z disc	1.20302	0.0205543
0	CACNA1D	molecular_function	GO:0005515	protein binding	1.0875	6.44481e-100
0	CACNA1D	molecular_function	GO:0046872	metal ion binding	1.16195	2.70699e-29
0	CACNA1D	molecular_function	GO:0005262	calcium channel activity	1.38174	0.00163771
0	CACNA1E	biological_process	GO:0007268	chemical synaptic transmission	1.18442	0.00590972
0	CACNA1E	cellular_component	GO:0005886	plasma membrane	1.14795	7.59161e-56
0	CACNA1E	cellular_component	GO:0043025	neuronal cell body	1.19422	1.17653e-05
0	CACNA1E	cellular_component	GO:0045202	synapse	1.17018	1.95258e-05
0	CACNA1E	molecular_function	GO:0005509	calcium ion binding	1.12797	0.00017522
0	CACNA1F	cellular_component	GO:0016021	integral component of membrane	1.06727	5.14269e-08
0	CACNA1F	molecular_function	GO:0046872	metal ion binding	1.16195	2.70699e-29
0	CACNA1G	biological_process	GO:0070588	calcium ion transmembrane transport	1.34793	1.71071e-05
0	CACNA1G	biological_process	GO:0035725	sodium ion transmembrane transport	1.32851	0.000356527
0	CACNA1G	biological_process	GO:0007268	chemical synaptic transmission	1.18442	0.00590972
0	CACNA1G	biological_process	GO:0042391	regulation of membrane potential	1.25806	0.0367342
0	CACNA1G	cellular_component	GO:0005886	plasma membrane	1.14795	7.59161e-56
0	CACNA1G	cellular_component	GO:0005737	cytoplasm	1.13078	5.32142e-47
0	CACNA1G	cellular_component	GO:0043005	neuron projection	1.26256	9.55169e-11
0	CACNA1G	cellular_component	GO:0045202	synapse	1.17018	1.95258e-05
0	CACNA1G	molecular_function	GO:0097110	scaffold protein binding	1.37448	0.00054935
0	CACNA1H	biological_process	GO:0070588	calcium ion transmembrane transport	1.34793	1.71071e-05
0	CACNA1H	biological_process	GO:0035725	sodium ion transmembrane transport	1.32851	0.000356527
0	CACNA1H	biological_process	GO:0042391	regulation of membrane potential	1.25806	0.0367342
0	CACNA1H	cellular_component	GO:0005887	integral component of plasma membrane	1.14932	1.14515e-14
0	CACNA1H	cellular_component	GO:0043005	neuron projection	1.26256	9.55169e-11
0	CACNA1H	cellular_component	GO:0016021	integral component of membrane	1.06727	5.14269e-08
0	CACNA1H	molecular_function	GO:0005515	protein binding	1.0875	6.44481e-100
0	CACNA1H	molecular_function	GO:0046872	metal ion binding	1.16195	2.70699e-29
0	CACNA1H	molecular_function	GO:0097110	scaffold protein binding	1.37448	0.00054935
0	CACNA1I	biological_process	GO:0007165	signal transduction	1.1576	2.72083e-11
0	CACNA1I	biological_process	GO:0070588	calcium ion transmembrane transport	1.34793	1.71071e-05
0	CACNA1I	biological_process	GO:0035725	sodium ion transmembrane transport	1.32851	0.000356527
0	CACNA1I	cellular_component	GO:0043005	neuron projection	1.26256	9.55169e-11
0	CACNA1I	molecular_function	GO:0005515	protein binding	1.0875	6.44481e-100
0	CACNA2D1	biological_process	GO:0006816	calcium ion transport	1.29705	0.0298968
0	CACNA2D1	cellular_component	GO:0070062	extracellular exosome	1.07515	1.39907e-05
0	CACNA2D1	molecular_function	GO:0046872	metal ion binding	1.16195	2.70699e-29
0	CACNA2D3	biological_process	GO:0070588	calcium ion transmembrane transport	1.34793	1.71071e-05
0	CACNA2D3	molecular_function	GO:0046872	metal ion binding	1.16195	2.70699e-29
0	CACNB2	biological_process	GO:0070588	calcium ion transmembrane transport	1.34793	1.71071e-05
0	CACNB2	biological_process	GO:0072659	protein localization to plasma membrane	1.24151	0.00314125
0	CACNB2	biological_process	GO:0007268	chemical synaptic transmission	1.18442	0.00590972
0	CACNB2	cellular_component	GO:0005886	plasma membrane	1.14795	7.59161e-56
0	CACNB2	cellular_component	GO:0005887	integral component of plasma membrane	1.14932	1.14515e-14
0	CACNB2	cellular_component	GO:0098793	presynapse	1.26659	0.000706672
0	CACNB2	molecular_function	GO:0005515	protein binding	1.0875	6.44481e-100
0	CACNB2	molecular_function	GO:0051015	actin filament binding	1.28498	1.82889e-07
0	CACNB2	molecular_function	GO:0005262	calcium channel activity	1.38174	0.00163771
0	CADM1	biological_process	GO:0006915	apoptotic process	1.12458	0.00590972
0	CADM1	biological_process	GO:0030154	cell differentiation	1.10561	0.0246701
0	CADM1	cellular_component	GO:0005886	plasma membrane	1.14795	7.59161e-56
0	CADM1	cellular_component	GO:0043005	neuron projection	1.26256	9.55169e-11
0	CADM1	cellular_component	GO:0016323	basolateral plasma membrane	1.28053	3.0228e-08
0	CADM1	cellular_component	GO:0016021	integral component of membrane	1.06727	5.14269e-08
0	CADM1	cellular_component	GO:0045202	synapse	1.17018	1.95258e-05
0	CADM1	cellular_component	GO:0014069	postsynaptic density	1.21403	5.10958e-05
0	CADM1	cellular_component	GO:0005911	cell-cell junction	1.18326	0.0100125
0	CADM1	molecular_function	GO:0005515	protein binding	1.0875	6.44481e-100
0	CADM1	molecular_function	GO:0042803	protein homodimerization activity	1.11077	0.00354435
0	CADM2	biological_process	GO:0007155	cell adhesion	1.11735	0.0309964
0	CADM2	cellular_component	GO:0005886	plasma membrane	1.14795	7.59161e-56
0	CADM2	cellular_component	GO:0030424	axon	1.29068	4.91517e-13
0	CADM2	cellular_component	GO:0016021	integral component of membrane	1.06727	5.14269e-08
0	CADM2	cellular_component	GO:0045202	synapse	1.17018	1.95258e-05
0	CADPS	cellular_component	GO:0005829	cytosol	1.12241	2.06284e-46
0	CADPS	cellular_component	GO:0098978	glutamatergic synapse	1.29813	2.89588e-13
0	CADPS	cellular_component	GO:0098793	presynapse	1.26659	0.000706672
0	CADPS	molecular_function	GO:0005515	protein binding	1.0875	6.44481e-100
0	CADPS	molecular_function	GO:0046872	metal ion binding	1.16195	2.70699e-29
0	CADPS	molecular_function	GO:0019901	protein kinase binding	1.18867	6.33459e-07
0	CADPS2	cellular_component	GO:0005654	nucleoplasm	1.11678	1.03528e-27
0	CADPS2	cellular_component	GO:0043231	intracellular membrane-bounded organelle	1.19921	2.39705e-16
0	CADPS2	cellular_component	GO:0098978	glutamatergic synapse	1.29813	2.89588e-13
0	CADPS2	cellular_component	GO:0098793	presynapse	1.26659	0.000706672
0	CADPS2	cellular_component	GO:0030659	cytoplasmic vesicle membrane	1.20032	0.0285175
0	CADPS2	molecular_function	GO:0046872	metal ion binding	1.16195	2.70699e-29
0	CAMK2A	biological_process	GO:0006468	protein phosphorylation	1.25148	3.90927e-13
0	CAMK2A	biological_process	GO:0018105	peptidyl-serine phosphorylation	1.28502	2.29792e-05
0	CAMK2A	biological_process	GO:0046777	protein autophosphorylation	1.26813	8.73779e-05
0	CAMK2A	biological_process	GO:0006816	calcium ion transport	1.29705	0.0298968
0	CAMK2A	cellular_component	GO:0005737	cytoplasm	1.13078	5.32142e-47
0	CAMK2A	cellular_component	GO:0005829	cytosol	1.12241	2.06284e-46
0	CAMK2A	cellular_component	GO:0005654	nucleoplasm	1.11678	1.03528e-27
0	CAMK2A	cellular_component	GO:0005634	nucleus	1.08359	7.62046e-22
0	CAMK2A	cellular_component	GO:0043005	neuron projection	1.26256	9.55169e-11
0	CAMK2A	cellular_component	GO:0043197	dendritic spine	1.27973	1.69561e-05
0	CAMK2A	cellular_component	GO:0014069	postsynaptic density	1.21403	5.10958e-05
0	CAMK2A	cellular_component	GO:0005739	mitochondrion	1.06874	0.00706877
0	CAMK2A	molecular_function	GO:0005515	protein binding	1.0875	6.44481e-100
0	CAMK2A	molecular_function	GO:0005524	ATP binding	1.22473	1.9854e-35
0	CAMK2A	molecular_function	GO:0046872	metal ion binding	1.16195	2.70699e-29
0	CAMK2A	molecular_function	GO:0004712	protein serine/threonine/tyrosine kinase activity	1.29149	7.85901e-17
0	CAMK2A	molecular_function	GO:0004674	protein serine/threonine kinase activity	1.29883	1.11102e-14
0	CAMK2A	molecular_function	GO:0106310	protein serine kinase activity	1.29521	2.7102e-14
0	CAMK2A	molecular_function	GO:0042802	identical protein binding	1.1169	1.10646e-08
0	CAMK2A	molecular_function	GO:0005516	calmodulin binding	1.29832	1.16768e-07
0	CAMK2A	molecular_function	GO:0042803	protein homodimerization activity	1.11077	0.00354435
0	CAMK4	biological_process	GO:0006468	protein phosphorylation	1.25148	3.90927e-13
0	CAMK4	biological_process	GO:0035556	intracellular signal transduction	1.26813	2.53967e-11
0	CAMK4	biological_process	GO:0007165	signal transduction	1.1576	2.72083e-11
0	CAMK4	biological_process	GO:0045893	positive regulation of transcription, DNA-templated	1.18005	8.47223e-09
0	CAMK4	biological_process	GO:0018105	peptidyl-serine phosphorylation	1.28502	2.29792e-05
0	CAMK4	biological_process	GO:0046777	protein autophosphorylation	1.26813	8.73779e-05
0	CAMK4	cellular_component	GO:0005737	cytoplasm	1.13078	5.32142e-47
0	CAMK4	cellular_component	GO:0005654	nucleoplasm	1.11678	1.03528e-27
0	CAMK4	cellular_component	GO:0005634	nucleus	1.08359	7.62046e-22
0	CAMK4	cellular_component	GO:0098978	glutamatergic synapse	1.29813	2.89588e-13
0	CAMK4	cellular_component	GO:0070062	extracellular exosome	1.07515	1.39907e-05
0	CAMK4	molecular_function	GO:0005524	ATP binding	1.22473	1.9854e-35
0	CAMK4	molecular_function	GO:0004712	protein serine/threonine/tyrosine kinase activity	1.29149	7.85901e-17
0	CAMK4	molecular_function	GO:0106310	protein serine kinase activity	1.29521	2.7102e-14
0	CAMK4	molecular_function	GO:0005516	calmodulin binding	1.29832	1.16768e-07
0	CAMSAP2	biological_process	GO:0000226	microtubule cytoskeleton organization	1.24183	0.0133383
0	CAMSAP2	cellular_component	GO:0005829	cytosol	1.12241	2.06284e-46
0	CAMSAP2	cellular_component	GO:0005794	Golgi apparatus	1.20538	2.61264e-20
0	CAMSAP2	cellular_component	GO:0005813	centrosome	1.2032	6.78172e-10
0	CAMSAP2	molecular_function	GO:0005515	protein binding	1.0875	6.44481e-100
0	CAMSAP2	molecular_function	GO:0005516	calmodulin binding	1.29832	1.16768e-07
0	CAMTA1	biological_process	GO:0045944	positive regulation of transcription by RNA polymerase II	1.15654	1.5697e-11
0	CAMTA1	biological_process	GO:0006357	regulation of transcription by RNA polymerase II	1.11516	8.47223e-09
0	CAMTA1	cellular_component	GO:0005829	cytosol	1.12241	2.06284e-46
0	CAMTA1	cellular_component	GO:0005634	nucleus	1.08359	7.62046e-22
0	CAMTA1	cellular_component	GO:0005730	nucleolus	1.08491	0.00955744
0	CAMTA1	molecular_function	GO:0003712	transcription coregulator activity	1.26199	0.00195877
0	CAMTA1	molecular_function	GO:0043565	sequence-specific DNA binding	1.16129	0.0268535
0	CAPRIN1	cellular_component	GO:0005737	cytoplasm	1.13078	5.32142e-47
0	CAPRIN1	cellular_component	GO:0005829	cytosol	1.12241	2.06284e-46
0	CAPRIN1	cellular_component	GO:0016020	membrane	1.12821	6.6359e-17
0	CAPRIN1	cellular_component	GO:0098978	glutamatergic synapse	1.29813	2.89588e-13
0	CAPRIN1	cellular_component	GO:0030425	dendrite	1.22229	2.62353e-09
0	CAPRIN1	cellular_component	GO:0030027	lamellipodium	1.25806	1.00488e-05
0	CAPRIN1	cellular_component	GO:0010494	cytoplasmic stress granule	1.30466	0.00147936
0	CAPRIN1	cellular_component	GO:0000932	P-body	1.24234	0.015813
0	CAPRIN1	molecular_function	GO:0005515	protein binding	1.0875	6.44481e-100
0	CAPRIN1	molecular_function	GO:0003723	RNA binding	1.08857	0.000227915
0	CARD11	cellular_component	GO:0005886	plasma membrane	1.14795	7.59161e-56
0	CARD11	cellular_component	GO:0005737	cytoplasm	1.13078	5.32142e-47
0	CARD11	cellular_component	GO:0005829	cytosol	1.12241	2.06284e-46
0	CARD11	cellular_component	GO:0045121	membrane raft	1.23226	1.00488e-05
0	CARD11	cellular_component	GO:0070062	extracellular exosome	1.07515	1.39907e-05
0	CARD11	molecular_function	GO:0005515	protein binding	1.0875	6.44481e-100
0	CASK	biological_process	GO:0006468	protein phosphorylation	1.25148	3.90927e-13
0	CASK	biological_process	GO:0045944	positive regulation of transcription by RNA polymerase II	1.15654	1.5697e-11
0	CASK	biological_process	GO:0007155	cell adhesion	1.11735	0.0309964
0	CASK	cellular_component	GO:0005886	plasma membrane	1.14795	7.59161e-56
0	CASK	cellular_component	GO:0005737	cytoplasm	1.13078	5.32142e-47
0	CASK	cellular_component	GO:0005829	cytosol	1.12241	2.06284e-46
0	CASK	cellular_component	GO:0015629	actin cytoskeleton	1.27227	1.78517e-08
0	CASK	cellular_component	GO:0005925	focal adhesion	1.20846	2.82949e-08
0	CASK	cellular_component	GO:0016323	basolateral plasma membrane	1.28053	3.0228e-08
0	CASK	cellular_component	GO:0016363	nuclear matrix	1.25806	0.000820811
0	CASK	cellular_component	GO:0098685	Schaffer collateral - CA1 synapse	1.32097	0.00148624
0	CASK	cellular_component	GO:0005604	basement membrane	1.28147	0.00377514
0	CASK	cellular_component	GO:0005730	nucleolus	1.08491	0.00955744
0	CASK	cellular_component	GO:0005911	cell-cell junction	1.18326	0.0100125
0	CASK	molecular_function	GO:0005515	protein binding	1.0875	6.44481e-100
0	CASK	molecular_function	GO:0005524	ATP binding	1.22473	1.9854e-35
0	CASK	molecular_function	GO:0004712	protein serine/threonine/tyrosine kinase activity	1.29149	7.85901e-17
0	CASK	molecular_function	GO:0004674	protein serine/threonine kinase activity	1.29883	1.11102e-14
0	CASK	molecular_function	GO:0106310	protein serine kinase activity	1.29521	2.7102e-14
0	CASK	molecular_function	GO:0005516	calmodulin binding	1.29832	1.16768e-07
0	CASZ1	biological_process	GO:0045944	positive regulation of transcription by RNA polymerase II	1.15654	1.5697e-11
0	CASZ1	biological_process	GO:0045893	positive regulation of transcription, DNA-templated	1.18005	8.47223e-09
0	CASZ1	cellular_component	GO:0005829	cytosol	1.12241	2.06284e-46
0	CASZ1	cellular_component	GO:0005654	nucleoplasm	1.11678	1.03528e-27
0	CASZ1	cellular_component	GO:0005634	nucleus	1.08359	7.62046e-22
0	CASZ1	cellular_component	GO:0043231	intracellular membrane-bounded organelle	1.19921	2.39705e-16
0	CASZ1	cellular_component	GO:0000785	chromatin	1.10846	1.69561e-05
0	CASZ1	molecular_function	GO:0046872	metal ion binding	1.16195	2.70699e-29
0	CASZ1	molecular_function	GO:0000981	DNA-binding transcription factor activity, RNA polymerase II-specific	1.10149	4.54772e-05
0	CASZ1	molecular_function	GO:0001228	DNA-binding transcription activator activity, RNA polymerase II-specific	1.12815	0.00908287
0	CBS	cellular_component	GO:0005737	cytoplasm	1.13078	5.32142e-47
0	CBS	cellular_component	GO:0005829	cytosol	1.12241	2.06284e-46
0	CBS	cellular_component	GO:0005634	nucleus	1.08359	7.62046e-22
0	CBS	molecular_function	GO:0005515	protein binding	1.0875	6.44481e-100
0	CBS	molecular_function	GO:0046872	metal ion binding	1.16195	2.70699e-29
0	CBS	molecular_function	GO:0042802	identical protein binding	1.1169	1.10646e-08
0	CBS	molecular_function	GO:0042803	protein homodimerization activity	1.11077	0.00354435
0	CBS	molecular_function	GO:0031625	ubiquitin protein ligase binding	1.15266	0.0145115
0	CC2D1A	biological_process	GO:0006357	regulation of transcription by RNA polymerase II	1.11516	8.47223e-09
0	CC2D1A	cellular_component	GO:0005886	plasma membrane	1.14795	7.59161e-56
0	CC2D1A	cellular_component	GO:0005829	cytosol	1.12241	2.06284e-46
0	CC2D1A	cellular_component	GO:0005634	nucleus	1.08359	7.62046e-22
0	CC2D1A	cellular_component	GO:0016020	membrane	1.12821	6.6359e-17
0	CC2D1A	cellular_component	GO:0070062	extracellular exosome	1.07515	1.39907e-05
0	CC2D1A	cellular_component	GO:0005815	microtubule organizing center	1.22483	0.0194913
0	CC2D1A	molecular_function	GO:0005515	protein binding	1.0875	6.44481e-100
0	CC2D1A	molecular_function	GO:0045296	cadherin binding	1.2087	1.54324e-05
0	CC2D1A	molecular_function	GO:0000981	DNA-binding transcription factor activity, RNA polymerase II-specific	1.10149	4.54772e-05
0	CC2D1A	molecular_function	GO:0000978	RNA polymerase II cis-regulatory region sequence-specific DNA binding	1.09899	0.0001541
0	CC2D1A	molecular_function	GO:0001227	DNA-binding transcription repressor activity, RNA polymerase II-specific	1.14169	0.0245295
0	CCDC88C	biological_process	GO:0050790	regulation of catalytic activity	1.18847	5.05414e-05
0	CCDC88C	cellular_component	GO:0005737	cytoplasm	1.13078	5.32142e-47
0	CCDC88C	cellular_component	GO:0005813	centrosome	1.2032	6.78172e-10
0	CCDC88C	cellular_component	GO:0030054	cell junction	1.25442	3.92307e-06
0	CCDC88C	molecular_function	GO:0005515	protein binding	1.0875	6.44481e-100
0	CCDC88C	molecular_function	GO:0042802	identical protein binding	1.1169	1.10646e-08
0	CCDC88C	molecular_function	GO:0008017	microtubule binding	1.26199	2.29357e-07
0	CCDC88C	molecular_function	GO:0005085	guanyl-nucleotide exchange factor activity	1.24683	1.47463e-05
0	CCDC91	cellular_component	GO:0005829	cytosol	1.12241	2.06284e-46
0	CCDC91	cellular_component	GO:0005654	nucleoplasm	1.11678	1.03528e-27
0	CCDC91	cellular_component	GO:0005794	Golgi apparatus	1.20538	2.61264e-20
0	CCDC91	cellular_component	GO:0016020	membrane	1.12821	6.6359e-17
0	CD276	cellular_component	GO:0016021	integral component of membrane	1.06727	5.14269e-08
0	CD276	cellular_component	GO:0009897	external side of plasma membrane	1.21218	6.91448e-07
0	CD276	molecular_function	GO:0005515	protein binding	1.0875	6.44481e-100
0	CD38	biological_process	GO:0007165	signal transduction	1.1576	2.72083e-11
0	CD38	biological_process	GO:0045893	positive regulation of transcription, DNA-templated	1.18005	8.47223e-09
0	CD38	biological_process	GO:0045892	negative regulation of transcription, DNA-templated	1.18078	4.42486e-07
0	CD38	biological_process	GO:0009410	response to xenobiotic stimulus	1.20132	0.00197799
0	CD38	biological_process	GO:0043066	negative regulation of apoptotic process	1.12909	0.00938414
0	CD38	biological_process	GO:0010977	negative regulation of neuron projection development	1.31797	0.0309964
0	CD38	cellular_component	GO:0005886	plasma membrane	1.14795	7.59161e-56
0	CD38	cellular_component	GO:0005634	nucleus	1.08359	7.62046e-22
0	CD38	cellular_component	GO:0016020	membrane	1.12821	6.6359e-17
0	CD38	cellular_component	GO:0009986	cell surface	1.19621	1.62533e-10
0	CD38	cellular_component	GO:0016323	basolateral plasma membrane	1.28053	3.0228e-08
0	CD38	cellular_component	GO:0016021	integral component of membrane	1.06727	5.14269e-08
0	CD38	cellular_component	GO:0070062	extracellular exosome	1.07515	1.39907e-05
0	CD38	molecular_function	GO:0042802	identical protein binding	1.1169	1.10646e-08
0	CD44	biological_process	GO:0098609	cell-cell adhesion	1.29883	1.90023e-06
0	CD44	biological_process	GO:0016477	cell migration	1.23734	1.47107e-05
0	CD44	biological_process	GO:0043066	negative regulation of apoptotic process	1.12909	0.00938414
0	CD44	biological_process	GO:0007155	cell adhesion	1.11735	0.0309964
0	CD44	cellular_component	GO:0005886	plasma membrane	1.14795	7.59161e-56
0	CD44	cellular_component	GO:0005829	cytosol	1.12241	2.06284e-46
0	CD44	cellular_component	GO:0005794	Golgi apparatus	1.20538	2.61264e-20
0	CD44	cellular_component	GO:0005887	integral component of plasma membrane	1.14932	1.14515e-14
0	CD44	cellular_component	GO:0009986	cell surface	1.19621	1.62533e-10
0	CD44	cellular_component	GO:0016324	apical plasma membrane	1.24301	1.76075e-09
0	CD44	cellular_component	GO:0005925	focal adhesion	1.20846	2.82949e-08
0	CD44	cellular_component	GO:0016323	basolateral plasma membrane	1.28053	3.0228e-08
0	CD44	cellular_component	GO:0070062	extracellular exosome	1.07515	1.39907e-05
0	CD44	cellular_component	GO:0042995	cell projection	1.24009	0.000980987
0	CD44	molecular_function	GO:0005515	protein binding	1.0875	6.44481e-100
0	CD99L2	biological_process	GO:0007155	cell adhesion	1.11735	0.0309964
0	CD99L2	cellular_component	GO:0005886	plasma membrane	1.14795	7.59161e-56
0	CD99L2	cellular_component	GO:0009986	cell surface	1.19621	1.62533e-10
0	CD99L2	cellular_component	GO:0005925	focal adhesion	1.20846	2.82949e-08
0	CD99L2	cellular_component	GO:0016021	integral component of membrane	1.06727	5.14269e-08
0	CD99L2	cellular_component	GO:0005912	adherens junction	1.25365	5.02655e-05
0	CD99L2	molecular_function	GO:0005515	protein binding	1.0875	6.44481e-100
0	CDC42BPB	biological_process	GO:0006468	protein phosphorylation	1.25148	3.90927e-13
0	CDC42BPB	biological_process	GO:0007165	signal transduction	1.1576	2.72083e-11
0	CDC42BPB	biological_process	GO:0016477	cell migration	1.23734	1.47107e-05
0	CDC42BPB	biological_process	GO:0031532	actin cytoskeleton reorganization	1.38174	0.00249889
0	CDC42BPB	biological_process	GO:0007010	cytoskeleton organization	1.22802	0.0208545
0	CDC42BPB	cellular_component	GO:0005886	plasma membrane	1.14795	7.59161e-56
0	CDC42BPB	cellular_component	GO:0005737	cytoplasm	1.13078	5.32142e-47
0	CDC42BPB	cellular_component	GO:0005829	cytosol	1.12241	2.06284e-46
0	CDC42BPB	cellular_component	GO:0005856	cytoskeleton	1.19661	1.50979e-07
0	CDC42BPB	cellular_component	GO:0030027	lamellipodium	1.25806	1.00488e-05
0	CDC42BPB	cellular_component	GO:0070062	extracellular exosome	1.07515	1.39907e-05
0	CDC42BPB	cellular_component	GO:0005911	cell-cell junction	1.18326	0.0100125
0	CDC42BPB	molecular_function	GO:0005524	ATP binding	1.22473	1.9854e-35
0	CDC42BPB	molecular_function	GO:0004712	protein serine/threonine/tyrosine kinase activity	1.29149	7.85901e-17
0	CDC42BPB	molecular_function	GO:0004674	protein serine/threonine kinase activity	1.29883	1.11102e-14
0	CDC42BPB	molecular_function	GO:0106310	protein serine kinase activity	1.29521	2.7102e-14
0	CDC42BPB	molecular_function	GO:0004672	protein kinase activity	1.26391	3.50833e-06
0	CDC42BPB	molecular_function	GO:0031267	small GTPase binding	1.21566	6.65161e-05
0	CDH10	biological_process	GO:0098609	cell-cell adhesion	1.29883	1.90023e-06
0	CDH10	biological_process	GO:0007275	multicellular organism development	1.26486	0.000587024
0	CDH10	biological_process	GO:0034332	adherens junction organization	1.50968	0.00579813
0	CDH10	biological_process	GO:0000902	cell morphogenesis	1.29947	0.0161948
0	CDH10	cellular_component	GO:0005886	plasma membrane	1.14795	7.59161e-56
0	CDH10	cellular_component	GO:0098978	glutamatergic synapse	1.29813	2.89588e-13
0	CDH10	cellular_component	GO:0005912	adherens junction	1.25365	5.02655e-05
0	CDH10	cellular_component	GO:0098982	GABA-ergic synapse	1.28435	0.0156944
0	CDH10	molecular_function	GO:0045296	cadherin binding	1.2087	1.54324e-05
0	CDH10	molecular_function	GO:0005509	calcium ion binding	1.12797	0.00017522
0	CDH11	biological_process	GO:0007275	multicellular organism development	1.26486	0.000587024
0	CDH11	biological_process	GO:0050804	modulation of chemical synaptic transmission	1.40556	0.000611206
0	CDH11	biological_process	GO:0034332	adherens junction organization	1.50968	0.00579813
0	CDH11	biological_process	GO:0000902	cell morphogenesis	1.29947	0.0161948
0	CDH11	biological_process	GO:0007155	cell adhesion	1.11735	0.0309964
0	CDH11	cellular_component	GO:0005886	plasma membrane	1.14795	7.59161e-56
0	CDH11	cellular_component	GO:0005737	cytoplasm	1.13078	5.32142e-47
0	CDH11	cellular_component	GO:0098978	glutamatergic synapse	1.29813	2.89588e-13
0	CDH11	cellular_component	GO:0016021	integral component of membrane	1.06727	5.14269e-08
0	CDH11	cellular_component	GO:0070062	extracellular exosome	1.07515	1.39907e-05
0	CDH11	cellular_component	GO:0005912	adherens junction	1.25365	5.02655e-05
0	CDH11	cellular_component	GO:0098685	Schaffer collateral - CA1 synapse	1.32097	0.00148624
0	CDH11	molecular_function	GO:0045296	cadherin binding	1.2087	1.54324e-05
0	CDH11	molecular_function	GO:0005509	calcium ion binding	1.12797	0.00017522
0	CDH13	biological_process	GO:0045944	positive regulation of transcription by RNA polymerase II	1.15654	1.5697e-11
0	CDH13	biological_process	GO:0030335	positive regulation of cell migration	1.18431	0.00834573
0	CDH13	biological_process	GO:0008285	negative regulation of cell population proliferation	1.12762	0.0312343
0	CDH13	cellular_component	GO:0005886	plasma membrane	1.14795	7.59161e-56
0	CDH13	cellular_component	GO:0005737	cytoplasm	1.13078	5.32142e-47
0	CDH13	cellular_component	GO:0043005	neuron projection	1.26256	9.55169e-11
0	CDH13	cellular_component	GO:0005925	focal adhesion	1.20846	2.82949e-08
0	CDH13	cellular_component	GO:0009897	external side of plasma membrane	1.21218	6.91448e-07
0	CDH13	cellular_component	GO:0070062	extracellular exosome	1.07515	1.39907e-05
0	CDH13	cellular_component	GO:0062023	collagen-containing extracellular matrix	1.11428	0.0321247
0	CDH13	molecular_function	GO:0005515	protein binding	1.0875	6.44481e-100
0	CDH13	molecular_function	GO:0045296	cadherin binding	1.2087	1.54324e-05
0	CDH13	molecular_function	GO:0005509	calcium ion binding	1.12797	0.00017522
0	CDH13	molecular_function	GO:0042803	protein homodimerization activity	1.11077	0.00354435
0	CDH22	biological_process	GO:0007275	multicellular organism development	1.26486	0.000587024
0	CDH22	biological_process	GO:0034332	adherens junction organization	1.50968	0.00579813
0	CDH22	biological_process	GO:0000902	cell morphogenesis	1.29947	0.0161948
0	CDH22	cellular_component	GO:0016021	integral component of membrane	1.06727	5.14269e-08
0	CDH22	cellular_component	GO:0005912	adherens junction	1.25365	5.02655e-05
0	CDH22	molecular_function	GO:0045296	cadherin binding	1.2087	1.54324e-05
0	CDH22	molecular_function	GO:0005509	calcium ion binding	1.12797	0.00017522
0	CDH8	biological_process	GO:0007275	multicellular organism development	1.26486	0.000587024
0	CDH8	biological_process	GO:0034332	adherens junction organization	1.50968	0.00579813
0	CDH8	biological_process	GO:0000902	cell morphogenesis	1.29947	0.0161948
0	CDH8	biological_process	GO:0007155	cell adhesion	1.11735	0.0309964
0	CDH8	cellular_component	GO:0005886	plasma membrane	1.14795	7.59161e-56
0	CDH8	cellular_component	GO:0098978	glutamatergic synapse	1.29813	2.89588e-13
0	CDH8	cellular_component	GO:0016021	integral component of membrane	1.06727	5.14269e-08
0	CDH8	cellular_component	GO:0005912	adherens junction	1.25365	5.02655e-05
0	CDH8	molecular_function	GO:0042802	identical protein binding	1.1169	1.10646e-08
0	CDH8	molecular_function	GO:0045296	cadherin binding	1.2087	1.54324e-05
0	CDH8	molecular_function	GO:0005509	calcium ion binding	1.12797	0.00017522
0	CDH9	biological_process	GO:0098609	cell-cell adhesion	1.29883	1.90023e-06
0	CDH9	biological_process	GO:0007275	multicellular organism development	1.26486	0.000587024
0	CDH9	biological_process	GO:0034332	adherens junction organization	1.50968	0.00579813
0	CDH9	biological_process	GO:0000902	cell morphogenesis	1.29947	0.0161948
0	CDH9	cellular_component	GO:0005886	plasma membrane	1.14795	7.59161e-56
0	CDH9	cellular_component	GO:0016021	integral component of membrane	1.06727	5.14269e-08
0	CDH9	cellular_component	GO:0005912	adherens junction	1.25365	5.02655e-05
0	CDH9	molecular_function	GO:0045296	cadherin binding	1.2087	1.54324e-05
0	CDH9	molecular_function	GO:0005509	calcium ion binding	1.12797	0.00017522
0	CDK8	biological_process	GO:0006468	protein phosphorylation	1.25148	3.90927e-13
0	CDK8	cellular_component	GO:0005654	nucleoplasm	1.11678	1.03528e-27
0	CDK8	cellular_component	GO:0005634	nucleus	1.08359	7.62046e-22
0	CDK8	cellular_component	GO:0032991	protein-containing complex	1.11491	0.000980987
0	CDK8	cellular_component	GO:0005730	nucleolus	1.08491	0.00955744
0	CDK8	molecular_function	GO:0005515	protein binding	1.0875	6.44481e-100
0	CDK8	molecular_function	GO:0005524	ATP binding	1.22473	1.9854e-35
0	CDK8	molecular_function	GO:0004712	protein serine/threonine/tyrosine kinase activity	1.29149	7.85901e-17
0	CDK8	molecular_function	GO:0106310	protein serine kinase activity	1.29521	2.7102e-14
0	CDK8	molecular_function	GO:0004672	protein kinase activity	1.26391	3.50833e-06
0	CDKL5	biological_process	GO:0006468	protein phosphorylation	1.25148	3.90927e-13
0	CDKL5	biological_process	GO:0046777	protein autophosphorylation	1.26813	8.73779e-05
0	CDKL5	biological_process	GO:0001764	neuron migration	1.31754	0.000264723
0	CDKL5	cellular_component	GO:0005654	nucleoplasm	1.11678	1.03528e-27
0	CDKL5	cellular_component	GO:0005634	nucleus	1.08359	7.62046e-22
0	CDKL5	cellular_component	GO:0098978	glutamatergic synapse	1.29813	2.89588e-13
0	CDKL5	cellular_component	GO:0005813	centrosome	1.2032	6.78172e-10
0	CDKL5	cellular_component	GO:0032587	ruffle membrane	1.29178	0.000706296
0	CDKL5	molecular_function	GO:0005515	protein binding	1.0875	6.44481e-100
0	CDKL5	molecular_function	GO:0005524	ATP binding	1.22473	1.9854e-35
0	CDKL5	molecular_function	GO:0004712	protein serine/threonine/tyrosine kinase activity	1.29149	7.85901e-17
0	CDKL5	molecular_function	GO:0004674	protein serine/threonine kinase activity	1.29883	1.11102e-14
0	CDKL5	molecular_function	GO:0106310	protein serine kinase activity	1.29521	2.7102e-14
0	CDKL5	molecular_function	GO:0004672	protein kinase activity	1.26391	3.50833e-06
0	CDKL5	molecular_function	GO:0031267	small GTPase binding	1.21566	6.65161e-05
0	CDKN1B	biological_process	GO:0045892	negative regulation of transcription, DNA-templated	1.18078	4.42486e-07
0	CDKN1B	biological_process	GO:0007605	sensory perception of sound	1.26151	0.00101649
0	CDKN1B	biological_process	GO:0009410	response to xenobiotic stimulus	1.20132	0.00197799
0	CDKN1B	biological_process	GO:0043066	negative regulation of apoptotic process	1.12909	0.00938414
0	CDKN1B	biological_process	GO:0008285	negative regulation of cell population proliferation	1.12762	0.0312343
0	CDKN1B	cellular_component	GO:0005737	cytoplasm	1.13078	5.32142e-47
0	CDKN1B	cellular_component	GO:0005829	cytosol	1.12241	2.06284e-46
0	CDKN1B	cellular_component	GO:0005654	nucleoplasm	1.11678	1.03528e-27
0	CDKN1B	cellular_component	GO:0005634	nucleus	1.08359	7.62046e-22
0	CDKN1B	cellular_component	GO:0043231	intracellular membrane-bounded organelle	1.19921	2.39705e-16
0	CDKN1B	cellular_component	GO:0005768	endosome	1.19452	5.00811e-05
0	CDKN1B	molecular_function	GO:0005515	protein binding	1.0875	6.44481e-100
0	CDKN1B	molecular_function	GO:0019901	protein kinase binding	1.18867	6.33459e-07
0	CECR2	biological_process	GO:0016192	vesicle-mediated transport	1.21313	0.0118838
0	CECR2	biological_process	GO:0006338	chromatin remodeling	1.20962	0.0165233
0	CECR2	biological_process	GO:0007010	cytoskeleton organization	1.22802	0.0208545
0	CECR2	biological_process	GO:0061640	cytoskeleton-dependent cytokinesis	0.41173	0.0382762
0	CECR2	cellular_component	GO:0005634	nucleus	1.08359	7.62046e-22
0	CELF4	cellular_component	GO:0005737	cytoplasm	1.13078	5.32142e-47
0	CELF4	cellular_component	GO:0005654	nucleoplasm	1.11678	1.03528e-27
0	CELF4	cellular_component	GO:0005634	nucleus	1.08359	7.62046e-22
0	CELF4	molecular_function	GO:0003723	RNA binding	1.08857	0.000227915
0	CELF4	molecular_function	GO:0003729	mRNA binding	1.164	0.0414104
0	CELF6	cellular_component	GO:0005737	cytoplasm	1.13078	5.32142e-47
0	CELF6	cellular_component	GO:0005634	nucleus	1.08359	7.62046e-22
0	CELF6	molecular_function	GO:0003723	RNA binding	1.08857	0.000227915
0	CELF6	molecular_function	GO:0003729	mRNA binding	1.164	0.0414104
0	CEP135	cellular_component	GO:0005829	cytosol	1.12241	2.06284e-46
0	CEP135	cellular_component	GO:0005813	centrosome	1.2032	6.78172e-10
0	CEP135	cellular_component	GO:0005814	centriole	1.18468	0.0283451
0	CEP135	molecular_function	GO:0005515	protein binding	1.0875	6.44481e-100
0	CEP290	biological_process	GO:0045893	positive regulation of transcription, DNA-templated	1.18005	8.47223e-09
0	CEP290	biological_process	GO:0001822	kidney development	1.31103	0.000264723
0	CEP290	cellular_component	GO:0005737	cytoplasm	1.13078	5.32142e-47
0	CEP290	cellular_component	GO:0005829	cytosol	1.12241	2.06284e-46
0	CEP290	cellular_component	GO:0005634	nucleus	1.08359	7.62046e-22
0	CEP290	cellular_component	GO:0016020	membrane	1.12821	6.6359e-17
0	CEP290	cellular_component	GO:0005813	centrosome	1.2032	6.78172e-10
0	CEP290	cellular_component	GO:0032991	protein-containing complex	1.11491	0.000980987
0	CEP290	cellular_component	GO:0005814	centriole	1.18468	0.0283451
0	CEP290	molecular_function	GO:0005515	protein binding	1.0875	6.44481e-100
0	CEP290	molecular_function	GO:0042802	identical protein binding	1.1169	1.10646e-08
0	CEP41	cellular_component	GO:0005829	cytosol	1.12241	2.06284e-46
0	CEP41	cellular_component	GO:0016020	membrane	1.12821	6.6359e-17
0	CEP41	cellular_component	GO:0005813	centrosome	1.2032	6.78172e-10
0	CEP41	cellular_component	GO:0005929	cilium	1.15487	0.0234836
0	CEP41	cellular_component	GO:0005814	centriole	1.18468	0.0283451
0	CEP41	molecular_function	GO:0005515	protein binding	1.0875	6.44481e-100
0	CGNL1	biological_process	GO:0007015	actin filament organization	1.29401	0.000331732
0	CGNL1	cellular_component	GO:0032991	protein-containing complex	1.11491	0.000980987
0	CGNL1	molecular_function	GO:0005515	protein binding	1.0875	6.44481e-100
0	CHD1	biological_process	GO:0006357	regulation of transcription by RNA polymerase II	1.11516	8.47223e-09
0	CHD1	biological_process	GO:0006338	chromatin remodeling	1.20962	0.0165233
0	CHD1	cellular_component	GO:0005737	cytoplasm	1.13078	5.32142e-47
0	CHD1	cellular_component	GO:0005654	nucleoplasm	1.11678	1.03528e-27
0	CHD1	cellular_component	GO:0005634	nucleus	1.08359	7.62046e-22
0	CHD1	cellular_component	GO:0000785	chromatin	1.10846	1.69561e-05
0	CHD1	cellular_component	GO:0000228	nuclear chromosome	0.609677	0.00464113
0	CHD1	molecular_function	GO:0005515	protein binding	1.0875	6.44481e-100
0	CHD1	molecular_function	GO:0005524	ATP binding	1.22473	1.9854e-35
0	CHD1	molecular_function	GO:0016887	ATP hydrolysis activity	1.19718	2.55976e-05
0	CHD1	molecular_function	GO:0003682	chromatin binding	1.14274	0.00251808
0	CHD1	molecular_function	GO:0042393	histone binding	1.18186	0.0388431
0	CHD2	biological_process	GO:0006357	regulation of transcription by RNA polymerase II	1.11516	8.47223e-09
0	CHD2	biological_process	GO:0006338	chromatin remodeling	1.20962	0.0165233
0	CHD2	cellular_component	GO:0005634	nucleus	1.08359	7.62046e-22
0	CHD2	cellular_component	GO:0000785	chromatin	1.10846	1.69561e-05
0	CHD2	molecular_function	GO:0005515	protein binding	1.0875	6.44481e-100
0	CHD2	molecular_function	GO:0005524	ATP binding	1.22473	1.9854e-35
0	CHD2	molecular_function	GO:0016887	ATP hydrolysis activity	1.19718	2.55976e-05
0	CHD2	molecular_function	GO:0000978	RNA polymerase II cis-regulatory region sequence-specific DNA binding	1.09899	0.0001541
0	CHD2	molecular_function	GO:0003723	RNA binding	1.08857	0.000227915
0	CHD2	molecular_function	GO:0003682	chromatin binding	1.14274	0.00251808
0	CHD2	molecular_function	GO:0042393	histone binding	1.18186	0.0388431
0	CHD3	biological_process	GO:0045893	positive regulation of transcription, DNA-templated	1.18005	8.47223e-09
0	CHD3	biological_process	GO:0000122	negative regulation of transcription by RNA polymerase II	1.15169	1.46767e-08
0	CHD3	biological_process	GO:0006355	regulation of transcription, DNA-templated	1.20029	1.64284e-08
0	CHD3	biological_process	GO:0045892	negative regulation of transcription, DNA-templated	1.18078	4.42486e-07
0	CHD3	biological_process	GO:0006338	chromatin remodeling	1.20962	0.0165233
0	CHD3	cellular_component	GO:0005737	cytoplasm	1.13078	5.32142e-47
0	CHD3	cellular_component	GO:0005654	nucleoplasm	1.11678	1.03528e-27
0	CHD3	cellular_component	GO:0005634	nucleus	1.08359	7.62046e-22
0	CHD3	cellular_component	GO:0005813	centrosome	1.2032	6.78172e-10
0	CHD3	cellular_component	GO:0000785	chromatin	1.10846	1.69561e-05
0	CHD3	cellular_component	GO:0005730	nucleolus	1.08491	0.00955744
0	CHD3	cellular_component	GO:0016605	PML body	1.21935	0.0248792
0	CHD3	molecular_function	GO:0005515	protein binding	1.0875	6.44481e-100
0	CHD3	molecular_function	GO:0005524	ATP binding	1.22473	1.9854e-35
0	CHD3	molecular_function	GO:0016887	ATP hydrolysis activity	1.19718	2.55976e-05
0	CHD3	molecular_function	GO:0008270	zinc ion binding	1.12435	6.65161e-05
0	CHD3	molecular_function	GO:0003723	RNA binding	1.08857	0.000227915
0	CHD3	molecular_function	GO:0003682	chromatin binding	1.14274	0.00251808
0	CHD3	molecular_function	GO:0042393	histone binding	1.18186	0.0388431
0	CHD5	biological_process	GO:0006357	regulation of transcription by RNA polymerase II	1.11516	8.47223e-09
0	CHD5	biological_process	GO:0000122	negative regulation of transcription by RNA polymerase II	1.15169	1.46767e-08
0	CHD5	biological_process	GO:0006338	chromatin remodeling	1.20962	0.0165233
0	CHD5	biological_process	GO:0008285	negative regulation of cell population proliferation	1.12762	0.0312343
0	CHD5	cellular_component	GO:0005829	cytosol	1.12241	2.06284e-46
0	CHD5	cellular_component	GO:0005654	nucleoplasm	1.11678	1.03528e-27
0	CHD5	cellular_component	GO:0005634	nucleus	1.08359	7.62046e-22
0	CHD5	cellular_component	GO:0016020	membrane	1.12821	6.6359e-17
0	CHD5	cellular_component	GO:0016607	nuclear speck	1.19455	5.0467e-07
0	CHD5	cellular_component	GO:0000785	chromatin	1.10846	1.69561e-05
0	CHD5	molecular_function	GO:0005524	ATP binding	1.22473	1.9854e-35
0	CHD5	molecular_function	GO:0046872	metal ion binding	1.16195	2.70699e-29
0	CHD5	molecular_function	GO:0016887	ATP hydrolysis activity	1.19718	2.55976e-05
0	CHD5	molecular_function	GO:0003682	chromatin binding	1.14274	0.00251808
0	CHD5	molecular_function	GO:0042393	histone binding	1.18186	0.0388431
0	CHD7	biological_process	GO:0045944	positive regulation of transcription by RNA polymerase II	1.15654	1.5697e-11
0	CHD7	biological_process	GO:0006355	regulation of transcription, DNA-templated	1.20029	1.64284e-08
0	CHD7	biological_process	GO:0007605	sensory perception of sound	1.26151	0.00101649
0	CHD7	biological_process	GO:0007417	central nervous system development	1.25271	0.00246056
0	CHD7	biological_process	GO:0006338	chromatin remodeling	1.20962	0.0165233
0	CHD7	biological_process	GO:0060041	retina development in camera-type eye	1.32428	0.0403874
0	CHD7	cellular_component	GO:0005654	nucleoplasm	1.11678	1.03528e-27
0	CHD7	cellular_component	GO:0005634	nucleus	1.08359	7.62046e-22
0	CHD7	cellular_component	GO:0000785	chromatin	1.10846	1.69561e-05
0	CHD7	cellular_component	GO:0005730	nucleolus	1.08491	0.00955744
0	CHD7	molecular_function	GO:0005515	protein binding	1.0875	6.44481e-100
0	CHD7	molecular_function	GO:0005524	ATP binding	1.22473	1.9854e-35
0	CHD7	molecular_function	GO:0016887	ATP hydrolysis activity	1.19718	2.55976e-05
0	CHD7	molecular_function	GO:0000978	RNA polymerase II cis-regulatory region sequence-specific DNA binding	1.09899	0.0001541
0	CHD7	molecular_function	GO:0003682	chromatin binding	1.14274	0.00251808
0	CHD7	molecular_function	GO:0042393	histone binding	1.18186	0.0388431
0	CHD8	biological_process	GO:0045944	positive regulation of transcription by RNA polymerase II	1.15654	1.5697e-11
0	CHD8	biological_process	GO:0045893	positive regulation of transcription, DNA-templated	1.18005	8.47223e-09
0	CHD8	biological_process	GO:0000122	negative regulation of transcription by RNA polymerase II	1.15169	1.46767e-08
0	CHD8	biological_process	GO:0045892	negative regulation of transcription, DNA-templated	1.18078	4.42486e-07
0	CHD8	biological_process	GO:0006338	chromatin remodeling	1.20962	0.0165233
0	CHD8	biological_process	GO:0016055	Wnt signaling pathway	1.21159	0.0176947
0	CHD8	cellular_component	GO:0005654	nucleoplasm	1.11678	1.03528e-27
0	CHD8	cellular_component	GO:0005634	nucleus	1.08359	7.62046e-22
0	CHD8	cellular_component	GO:0000785	chromatin	1.10846	1.69561e-05
0	CHD8	cellular_component	GO:0032991	protein-containing complex	1.11491	0.000980987
0	CHD8	molecular_function	GO:0005515	protein binding	1.0875	6.44481e-100
0	CHD8	molecular_function	GO:0005524	ATP binding	1.22473	1.9854e-35
0	CHD8	molecular_function	GO:0016887	ATP hydrolysis activity	1.19718	2.55976e-05
0	CHD8	molecular_function	GO:0003682	chromatin binding	1.14274	0.00251808
0	CHD8	molecular_function	GO:0008013	beta-catenin binding	1.28147	0.0133603
0	CHD8	molecular_function	GO:0042393	histone binding	1.18186	0.0388431
0	CHMP1A	biological_process	GO:0010629	negative regulation of gene expression	1.23107	0.00011967
0	CHMP1A	biological_process	GO:0051301	cell division	1.15829	0.00429174
0	CHMP1A	biological_process	GO:0016192	vesicle-mediated transport	1.21313	0.0118838
0	CHMP1A	cellular_component	GO:0005886	plasma membrane	1.14795	7.59161e-56
0	CHMP1A	cellular_component	GO:0005829	cytosol	1.12241	2.06284e-46
0	CHMP1A	cellular_component	GO:0070062	extracellular exosome	1.07515	1.39907e-05
0	CHMP1A	cellular_component	GO:0005769	early endosome	1.20774	1.77482e-05
0	CHMP1A	cellular_component	GO:0016363	nuclear matrix	1.25806	0.000820811
0	CHMP1A	cellular_component	GO:0030496	midbody	1.20605	0.00185122
0	CHMP1A	cellular_component	GO:0000776	kinetochore	1.19185	0.0162547
0	CHMP1A	cellular_component	GO:0005815	microtubule organizing center	1.22483	0.0194913
0	CHMP1A	cellular_component	GO:0005643	nuclear pore	1.23519	0.0285175
0	CHMP1A	molecular_function	GO:0005515	protein binding	1.0875	6.44481e-100
0	CHMP1A	molecular_function	GO:0042802	identical protein binding	1.1169	1.10646e-08
0	CHMP1A	molecular_function	GO:0008270	zinc ion binding	1.12435	6.65161e-05
0	CHMP1A	molecular_function	GO:0042803	protein homodimerization activity	1.11077	0.00354435
0	CHRM3	biological_process	GO:0007165	signal transduction	1.1576	2.72083e-11
0	CHRM3	biological_process	GO:0007268	chemical synaptic transmission	1.18442	0.00590972
0	CHRM3	biological_process	GO:0007399	nervous system development	1.14624	0.0246701
0	CHRM3	cellular_component	GO:0005886	plasma membrane	1.14795	7.59161e-56
0	CHRM3	cellular_component	GO:0005887	integral component of plasma membrane	1.14932	1.14515e-14
0	CHRM3	cellular_component	GO:0030425	dendrite	1.22229	2.62353e-09
0	CHRM3	cellular_component	GO:0016323	basolateral plasma membrane	1.28053	3.0228e-08
0	CHRM3	cellular_component	GO:0005789	endoplasmic reticulum membrane	1.12512	4.59858e-07
0	CHRM3	cellular_component	GO:0045202	synapse	1.17018	1.95258e-05
0	CHRM3	cellular_component	GO:0045211	postsynaptic membrane	1.25436	0.000523958
0	CHRM3	molecular_function	GO:0005515	protein binding	1.0875	6.44481e-100
0	CHRNA7	biological_process	GO:0007165	signal transduction	1.1576	2.72083e-11
0	CHRNA7	biological_process	GO:0070588	calcium ion transmembrane transport	1.34793	1.71071e-05
0	CHRNA7	biological_process	GO:0034220	ion transmembrane transport	1.30624	2.7421e-05
0	CHRNA7	biological_process	GO:0001934	positive regulation of protein phosphorylation	1.21081	0.00393438
0	CHRNA7	biological_process	GO:0007268	chemical synaptic transmission	1.18442	0.00590972
0	CHRNA7	biological_process	GO:0006816	calcium ion transport	1.29705	0.0298968
0	CHRNA7	biological_process	GO:0042391	regulation of membrane potential	1.25806	0.0367342
0	CHRNA7	cellular_component	GO:0005886	plasma membrane	1.14795	7.59161e-56
0	CHRNA7	cellular_component	GO:0005887	integral component of plasma membrane	1.14932	1.14515e-14
0	CHRNA7	cellular_component	GO:0043005	neuron projection	1.26256	9.55169e-11
0	CHRNA7	cellular_component	GO:0016021	integral component of membrane	1.06727	5.14269e-08
0	CHRNA7	cellular_component	GO:0045202	synapse	1.17018	1.95258e-05
0	CHRNA7	cellular_component	GO:0045211	postsynaptic membrane	1.25436	0.000523958
0	CHRNA7	molecular_function	GO:0005515	protein binding	1.0875	6.44481e-100
0	CHRNA7	molecular_function	GO:0005262	calcium channel activity	1.38174	0.00163771
0	CHRNA7	molecular_function	GO:0042803	protein homodimerization activity	1.11077	0.00354435
0	CHRNB3	biological_process	GO:0007165	signal transduction	1.1576	2.72083e-11
0	CHRNB3	biological_process	GO:0034220	ion transmembrane transport	1.30624	2.7421e-05
0	CHRNB3	biological_process	GO:0007268	chemical synaptic transmission	1.18442	0.00590972
0	CHRNB3	biological_process	GO:0042391	regulation of membrane potential	1.25806	0.0367342
0	CHRNB3	cellular_component	GO:0005886	plasma membrane	1.14795	7.59161e-56
0	CHRNB3	cellular_component	GO:0005887	integral component of plasma membrane	1.14932	1.14515e-14
0	CHRNB3	cellular_component	GO:0043005	neuron projection	1.26256	9.55169e-11
0	CHRNB3	cellular_component	GO:0016021	integral component of membrane	1.06727	5.14269e-08
0	CHRNB3	cellular_component	GO:0045202	synapse	1.17018	1.95258e-05
0	CHRNB3	cellular_component	GO:0045211	postsynaptic membrane	1.25436	0.000523958
0	CIB2	cellular_component	GO:0005737	cytoplasm	1.13078	5.32142e-47
0	CIB2	cellular_component	GO:0042383	sarcolemma	1.26066	0.00553345
0	CIB2	cellular_component	GO:0031594	neuromuscular junction	1.28766	0.015813
0	CIB2	molecular_function	GO:0005515	protein binding	1.0875	6.44481e-100
0	CIB2	molecular_function	GO:0005509	calcium ion binding	1.12797	0.00017522
0	CIB2	molecular_function	GO:0042803	protein homodimerization activity	1.11077	0.00354435
0	CIB2	molecular_function	GO:0005178	integrin binding	1.22539	0.00625067
0	CIC	biological_process	GO:0006357	regulation of transcription by RNA polymerase II	1.11516	8.47223e-09
0	CIC	biological_process	GO:0045892	negative regulation of transcription, DNA-templated	1.18078	4.42486e-07
0	CIC	biological_process	GO:0007612	learning	1.37953	0.00249889
0	CIC	cellular_component	GO:0005654	nucleoplasm	1.11678	1.03528e-27
0	CIC	cellular_component	GO:0005634	nucleus	1.08359	7.62046e-22
0	CIC	cellular_component	GO:0043231	intracellular membrane-bounded organelle	1.19921	2.39705e-16
0	CIC	cellular_component	GO:0000785	chromatin	1.10846	1.69561e-05
0	CIC	molecular_function	GO:0005515	protein binding	1.0875	6.44481e-100
0	CIC	molecular_function	GO:0000981	DNA-binding transcription factor activity, RNA polymerase II-specific	1.10149	4.54772e-05
0	CLASP1	biological_process	GO:0007030	Golgi organization	1.26618	0.00314125
0	CLASP1	biological_process	GO:0051301	cell division	1.15829	0.00429174
0	CLASP1	biological_process	GO:0000226	microtubule cytoskeleton organization	1.24183	0.0133383
0	CLASP1	cellular_component	GO:0005829	cytosol	1.12241	2.06284e-46
0	CLASP1	cellular_component	GO:0005794	Golgi apparatus	1.20538	2.61264e-20
0	CLASP1	cellular_component	GO:0016020	membrane	1.12821	6.6359e-17
0	CLASP1	cellular_component	GO:0005813	centrosome	1.2032	6.78172e-10
0	CLASP1	cellular_component	GO:0005925	focal adhesion	1.20846	2.82949e-08
0	CLASP1	cellular_component	GO:0005938	cell cortex	1.31858	1.25915e-07
0	CLASP1	cellular_component	GO:0000776	kinetochore	1.19185	0.0162547
0	CLASP1	cellular_component	GO:0005815	microtubule organizing center	1.22483	0.0194913
0	CLASP1	cellular_component	GO:0005876	spindle microtubule	1.32995	0.0321247
0	CLASP1	molecular_function	GO:0005515	protein binding	1.0875	6.44481e-100
0	CLASP1	molecular_function	GO:0008017	microtubule binding	1.26199	2.29357e-07
0	CLN8	biological_process	GO:0043066	negative regulation of apoptotic process	1.12909	0.00938414
0	CLN8	biological_process	GO:0007399	nervous system development	1.14624	0.0246701
0	CLN8	biological_process	GO:0060041	retina development in camera-type eye	1.32428	0.0403874
0	CLN8	cellular_component	GO:0016021	integral component of membrane	1.06727	5.14269e-08
0	CLN8	cellular_component	GO:0005789	endoplasmic reticulum membrane	1.12512	4.59858e-07
0	CLN8	cellular_component	GO:0005783	endoplasmic reticulum	1.11367	3.87904e-06
0	CLN8	cellular_component	GO:0098793	presynapse	1.26659	0.000706672
0	CLN8	cellular_component	GO:0005739	mitochondrion	1.06874	0.00706877
0	CLN8	molecular_function	GO:0005515	protein binding	1.0875	6.44481e-100
0	CLSTN2	cellular_component	GO:0098978	glutamatergic synapse	1.29813	2.89588e-13
0	CLSTN2	cellular_component	GO:0009986	cell surface	1.19621	1.62533e-10
0	CLSTN2	cellular_component	GO:0030425	dendrite	1.22229	2.62353e-09
0	CLSTN2	cellular_component	GO:0005789	endoplasmic reticulum membrane	1.12512	4.59858e-07
0	CLSTN2	cellular_component	GO:0000139	Golgi membrane	1.14677	5.76922e-06
0	CLSTN2	cellular_component	GO:0045211	postsynaptic membrane	1.25436	0.000523958
0	CLSTN2	molecular_function	GO:0005509	calcium ion binding	1.12797	0.00017522
0	CLSTN3	cellular_component	GO:0098978	glutamatergic synapse	1.29813	2.89588e-13
0	CLSTN3	cellular_component	GO:0009986	cell surface	1.19621	1.62533e-10
0	CLSTN3	cellular_component	GO:0030425	dendrite	1.22229	2.62353e-09
0	CLSTN3	cellular_component	GO:0005789	endoplasmic reticulum membrane	1.12512	4.59858e-07
0	CLSTN3	cellular_component	GO:0000139	Golgi membrane	1.14677	5.76922e-06
0	CLSTN3	cellular_component	GO:0045211	postsynaptic membrane	1.25436	0.000523958
0	CLSTN3	cellular_component	GO:0032991	protein-containing complex	1.11491	0.000980987
0	CLSTN3	cellular_component	GO:0098982	GABA-ergic synapse	1.28435	0.0156944
0	CLSTN3	molecular_function	GO:0005515	protein binding	1.0875	6.44481e-100
0	CLSTN3	molecular_function	GO:0005509	calcium ion binding	1.12797	0.00017522
0	CLTCL1	biological_process	GO:0006886	intracellular protein transport	1.21768	0.000264723
0	CLTCL1	biological_process	GO:0006898	receptor-mediated endocytosis	1.29705	0.0298968
0	CLTCL1	cellular_component	GO:0005829	cytosol	1.12241	2.06284e-46
0	CLTCL1	cellular_component	GO:0016020	membrane	1.12821	6.6359e-17
0	CLTCL1	cellular_component	GO:0070062	extracellular exosome	1.07515	1.39907e-05
0	CLTCL1	molecular_function	GO:0005515	protein binding	1.0875	6.44481e-100
0	CMIP	cellular_component	GO:0005829	cytosol	1.12241	2.06284e-46
0	CMIP	cellular_component	GO:0005654	nucleoplasm	1.11678	1.03528e-27
0	CMIP	molecular_function	GO:0005515	protein binding	1.0875	6.44481e-100
0	CNGB3	biological_process	GO:0007165	signal transduction	1.1576	2.72083e-11
0	CNGB3	cellular_component	GO:0005886	plasma membrane	1.14795	7.59161e-56
0	CNKSR2	biological_process	GO:0035556	intracellular signal transduction	1.26813	2.53967e-11
0	CNKSR2	cellular_component	GO:0005886	plasma membrane	1.14795	7.59161e-56
0	CNKSR2	cellular_component	GO:0005737	cytoplasm	1.13078	5.32142e-47
0	CNKSR2	cellular_component	GO:0098978	glutamatergic synapse	1.29813	2.89588e-13
0	CNKSR2	cellular_component	GO:0043005	neuron projection	1.26256	9.55169e-11
0	CNKSR2	cellular_component	GO:0043025	neuronal cell body	1.19422	1.17653e-05
0	CNKSR2	cellular_component	GO:0070062	extracellular exosome	1.07515	1.39907e-05
0	CNKSR2	molecular_function	GO:0005515	protein binding	1.0875	6.44481e-100
0	CNKSR2	molecular_function	GO:0042802	identical protein binding	1.1169	1.10646e-08
0	CNKSR2	molecular_function	GO:0019901	protein kinase binding	1.18867	6.33459e-07
0	CNR1	biological_process	GO:0010976	positive regulation of neuron projection development	1.28602	0.00312377
0	CNR1	cellular_component	GO:0005886	plasma membrane	1.14795	7.59161e-56
0	CNR1	cellular_component	GO:0005737	cytoplasm	1.13078	5.32142e-47
0	CNR1	cellular_component	GO:0005887	integral component of plasma membrane	1.14932	1.14515e-14
0	CNR1	cellular_component	GO:0098978	glutamatergic synapse	1.29813	2.89588e-13
0	CNR1	cellular_component	GO:0015629	actin cytoskeleton	1.27227	1.78517e-08
0	CNR1	cellular_component	GO:0045121	membrane raft	1.23226	1.00488e-05
0	CNR1	cellular_component	GO:0005741	mitochondrial outer membrane	1.19273	0.00509009
0	CNR1	cellular_component	GO:0098982	GABA-ergic synapse	1.28435	0.0156944
0	CNR1	molecular_function	GO:0005515	protein binding	1.0875	6.44481e-100
0	CNR1	molecular_function	GO:0042802	identical protein binding	1.1169	1.10646e-08
0	CNTN3	biological_process	GO:0007155	cell adhesion	1.11735	0.0309964
0	CNTN3	cellular_component	GO:0005886	plasma membrane	1.14795	7.59161e-56
0	CNTN3	cellular_component	GO:0043005	neuron projection	1.26256	9.55169e-11
0	CNTN4	biological_process	GO:0007411	axon guidance	1.31012	6.9351e-07
0	CNTN4	biological_process	GO:0007409	axonogenesis	1.36239	0.000284086
0	CNTN4	biological_process	GO:0007399	nervous system development	1.14624	0.0246701
0	CNTN4	biological_process	GO:0045665	negative regulation of neuron differentiation	1.31169	0.0403686
0	CNTN4	cellular_component	GO:0005886	plasma membrane	1.14795	7.59161e-56
0	CNTN4	cellular_component	GO:0030424	axon	1.29068	4.91517e-13
0	CNTN5	biological_process	GO:0007411	axon guidance	1.31012	6.9351e-07
0	CNTN5	biological_process	GO:0098609	cell-cell adhesion	1.29883	1.90023e-06
0	CNTN5	biological_process	GO:0007605	sensory perception of sound	1.26151	0.00101649
0	CNTN5	cellular_component	GO:0005886	plasma membrane	1.14795	7.59161e-56
0	CNTN5	cellular_component	GO:0030424	axon	1.29068	4.91517e-13
0	CNTN5	cellular_component	GO:0098982	GABA-ergic synapse	1.28435	0.0156944
0	CNTN6	biological_process	GO:0007411	axon guidance	1.31012	6.9351e-07
0	CNTN6	biological_process	GO:0007417	central nervous system development	1.25271	0.00246056
0	CNTN6	biological_process	GO:0007155	cell adhesion	1.11735	0.0309964
0	CNTN6	cellular_component	GO:0005886	plasma membrane	1.14795	7.59161e-56
0	CNTN6	cellular_component	GO:0030424	axon	1.29068	4.91517e-13
0	CNTNAP2	biological_process	GO:0048812	neuron projection morphogenesis	1.40903	0.000451334
0	CNTNAP2	biological_process	GO:0007612	learning	1.37953	0.00249889
0	CNTNAP2	biological_process	GO:0007155	cell adhesion	1.11735	0.0309964
0	CNTNAP2	cellular_component	GO:0005794	Golgi apparatus	1.20538	2.61264e-20
0	CNTNAP2	cellular_component	GO:0016020	membrane	1.12821	6.6359e-17
0	CNTNAP2	cellular_component	GO:0030424	axon	1.29068	4.91517e-13
0	CNTNAP2	cellular_component	GO:0009986	cell surface	1.19621	1.62533e-10
0	CNTNAP2	cellular_component	GO:0030425	dendrite	1.22229	2.62353e-09
0	CNTNAP2	cellular_component	GO:0016021	integral component of membrane	1.06727	5.14269e-08
0	CNTNAP2	cellular_component	GO:0043025	neuronal cell body	1.19422	1.17653e-05
0	CNTNAP2	cellular_component	GO:0005769	early endosome	1.20774	1.77482e-05
0	CNTNAP2	molecular_function	GO:0005515	protein binding	1.0875	6.44481e-100
0	CNTNAP3	biological_process	GO:0007155	cell adhesion	1.11735	0.0309964
0	CNTNAP3	cellular_component	GO:0005886	plasma membrane	1.14795	7.59161e-56
0	CNTNAP3	cellular_component	GO:0016021	integral component of membrane	1.06727	5.14269e-08
0	CNTNAP4	biological_process	GO:0007155	cell adhesion	1.11735	0.0309964
0	CNTNAP4	cellular_component	GO:0016021	integral component of membrane	1.06727	5.14269e-08
0	CNTNAP4	cellular_component	GO:0042995	cell projection	1.24009	0.000980987
0	CNTNAP5	biological_process	GO:0007155	cell adhesion	1.11735	0.0309964
0	CNTNAP5	cellular_component	GO:0016021	integral component of membrane	1.06727	5.14269e-08
0	COL28A1	biological_process	GO:0030198	extracellular matrix organization	1.23605	0.00323093
0	COL28A1	biological_process	GO:0007155	cell adhesion	1.11735	0.0309964
0	COL28A1	cellular_component	GO:0005604	basement membrane	1.28147	0.00377514
0	COL28A1	cellular_component	GO:0031012	extracellular matrix	1.15845	0.00968873
0	COL28A1	cellular_component	GO:0062023	collagen-containing extracellular matrix	1.11428	0.0321247
0	COL28A1	molecular_function	GO:0030020	extracellular matrix structural constituent conferring tensile strength	1.47285	0.000227915
0	COL28A1	molecular_function	GO:0005201	extracellular matrix structural constituent	1.23419	0.00919899
0	CPEB4	biological_process	GO:0042149	cellular response to glucose starvation	1.33877	0.0403874
0	CPEB4	cellular_component	GO:0005737	cytoplasm	1.13078	5.32142e-47
0	CPEB4	cellular_component	GO:0005634	nucleus	1.08359	7.62046e-22
0	CPEB4	cellular_component	GO:0043005	neuron projection	1.26256	9.55169e-11
0	CPEB4	cellular_component	GO:0048471	perinuclear region of cytoplasm	1.18586	9.74979e-11
0	CPEB4	cellular_component	GO:0030425	dendrite	1.22229	2.62353e-09
0	CPEB4	cellular_component	GO:0005783	endoplasmic reticulum	1.11367	3.87904e-06
0	CPEB4	cellular_component	GO:0043197	dendritic spine	1.27973	1.69561e-05
0	CPEB4	cellular_component	GO:0045202	synapse	1.17018	1.95258e-05
0	CPEB4	cellular_component	GO:0014069	postsynaptic density	1.21403	5.10958e-05
0	CPEB4	molecular_function	GO:0005515	protein binding	1.0875	6.44481e-100
0	CPEB4	molecular_function	GO:0046872	metal ion binding	1.16195	2.70699e-29
0	CPEB4	molecular_function	GO:0003723	RNA binding	1.08857	0.000227915
0	CPT2	cellular_component	GO:0005654	nucleoplasm	1.11678	1.03528e-27
0	CPT2	cellular_component	GO:0005739	mitochondrion	1.06874	0.00706877
0	CPT2	cellular_component	GO:0005730	nucleolus	1.08491	0.00955744
0	CPT2	molecular_function	GO:0005515	protein binding	1.0875	6.44481e-100
0	CREBBP	biological_process	GO:0045944	positive regulation of transcription by RNA polymerase II	1.15654	1.5697e-11
0	CREBBP	biological_process	GO:0007165	signal transduction	1.1576	2.72083e-11
0	CREBBP	biological_process	GO:0045893	positive regulation of transcription, DNA-templated	1.18005	8.47223e-09
0	CREBBP	biological_process	GO:0000122	negative regulation of transcription by RNA polymerase II	1.15169	1.46767e-08
0	CREBBP	biological_process	GO:0006355	regulation of transcription, DNA-templated	1.20029	1.64284e-08
0	CREBBP	biological_process	GO:0065003	protein-containing complex assembly	1.23725	0.0112446
0	CREBBP	biological_process	GO:0048511	rhythmic process	1.32668	0.0168413
0	CREBBP	cellular_component	GO:0005737	cytoplasm	1.13078	5.32142e-47
0	CREBBP	cellular_component	GO:0005654	nucleoplasm	1.11678	1.03528e-27
0	CREBBP	cellular_component	GO:0005634	nucleus	1.08359	7.62046e-22
0	CREBBP	cellular_component	GO:0000785	chromatin	1.10846	1.69561e-05
0	CREBBP	cellular_component	GO:0016604	nuclear body	1.13457	0.0115832
0	CREBBP	molecular_function	GO:0005515	protein binding	1.0875	6.44481e-100
0	CREBBP	molecular_function	GO:0008270	zinc ion binding	1.12435	6.65161e-05
0	CREBBP	molecular_function	GO:0003714	transcription corepressor activity	1.23809	0.000326468
0	CREBBP	molecular_function	GO:0003682	chromatin binding	1.14274	0.00251808
0	CREBBP	molecular_function	GO:0061629	RNA polymerase II-specific DNA-binding transcription factor binding	1.20425	0.0104695
0	CRHR2	biological_process	GO:0007166	cell surface receptor signaling pathway	1.20016	0.00176878
0	CRHR2	cellular_component	GO:0005886	plasma membrane	1.14795	7.59161e-56
0	CRHR2	cellular_component	GO:0005887	integral component of plasma membrane	1.14932	1.14515e-14
0	CRHR2	cellular_component	GO:0030425	dendrite	1.22229	2.62353e-09
0	CRHR2	molecular_function	GO:0005515	protein binding	1.0875	6.44481e-100
0	CSMD1	cellular_component	GO:0016021	integral component of membrane	1.06727	5.14269e-08
0	CSMD1	molecular_function	GO:0005515	protein binding	1.0875	6.44481e-100
0	CSNK1D	biological_process	GO:0006468	protein phosphorylation	1.25148	3.90927e-13
0	CSNK1D	biological_process	GO:0007165	signal transduction	1.1576	2.72083e-11
0	CSNK1D	biological_process	GO:0018105	peptidyl-serine phosphorylation	1.28502	2.29792e-05
0	CSNK1D	biological_process	GO:0090263	positive regulation of canonical Wnt signaling pathway	1.33207	0.000191466
0	CSNK1D	biological_process	GO:0042752	regulation of circadian rhythm	1.38986	0.000777306
0	CSNK1D	biological_process	GO:0007030	Golgi organization	1.26618	0.00314125
0	CSNK1D	biological_process	GO:0001934	positive regulation of protein phosphorylation	1.21081	0.00393438
0	CSNK1D	biological_process	GO:0016055	Wnt signaling pathway	1.21159	0.0176947
0	CSNK1D	cellular_component	GO:0005886	plasma membrane	1.14795	7.59161e-56
0	CSNK1D	cellular_component	GO:0005737	cytoplasm	1.13078	5.32142e-47
0	CSNK1D	cellular_component	GO:0005829	cytosol	1.12241	2.06284e-46
0	CSNK1D	cellular_component	GO:0005654	nucleoplasm	1.11678	1.03528e-27
0	CSNK1D	cellular_component	GO:0005634	nucleus	1.08359	7.62046e-22
0	CSNK1D	cellular_component	GO:0005794	Golgi apparatus	1.20538	2.61264e-20
0	CSNK1D	cellular_component	GO:0043005	neuron projection	1.26256	9.55169e-11
0	CSNK1D	cellular_component	GO:0048471	perinuclear region of cytoplasm	1.18586	9.74979e-11
0	CSNK1D	cellular_component	GO:0005813	centrosome	1.2032	6.78172e-10
0	CSNK1D	cellular_component	GO:0005876	spindle microtubule	1.32995	0.0321247
0	CSNK1D	molecular_function	GO:0005515	protein binding	1.0875	6.44481e-100
0	CSNK1D	molecular_function	GO:0005524	ATP binding	1.22473	1.9854e-35
0	CSNK1D	molecular_function	GO:0004712	protein serine/threonine/tyrosine kinase activity	1.29149	7.85901e-17
0	CSNK1D	molecular_function	GO:0004674	protein serine/threonine kinase activity	1.29883	1.11102e-14
0	CSNK1D	molecular_function	GO:0106310	protein serine kinase activity	1.29521	2.7102e-14
0	CSNK1D	molecular_function	GO:0004672	protein kinase activity	1.26391	3.50833e-06
0	CSNK1D	molecular_function	GO:0045296	cadherin binding	1.2087	1.54324e-05
0	CSNK1E	biological_process	GO:0006468	protein phosphorylation	1.25148	3.90927e-13
0	CSNK1E	biological_process	GO:0007165	signal transduction	1.1576	2.72083e-11
0	CSNK1E	biological_process	GO:0018105	peptidyl-serine phosphorylation	1.28502	2.29792e-05
0	CSNK1E	biological_process	GO:0006897	endocytosis	1.26066	5.0211e-05
0	CSNK1E	biological_process	GO:0090263	positive regulation of canonical Wnt signaling pathway	1.33207	0.000191466
0	CSNK1E	biological_process	GO:0042752	regulation of circadian rhythm	1.38986	0.000777306
0	CSNK1E	cellular_component	GO:0005737	cytoplasm	1.13078	5.32142e-47
0	CSNK1E	cellular_component	GO:0005829	cytosol	1.12241	2.06284e-46
0	CSNK1E	cellular_component	GO:0005654	nucleoplasm	1.11678	1.03528e-27
0	CSNK1E	cellular_component	GO:0005634	nucleus	1.08359	7.62046e-22
0	CSNK1E	molecular_function	GO:0005515	protein binding	1.0875	6.44481e-100
0	CSNK1E	molecular_function	GO:0005524	ATP binding	1.22473	1.9854e-35
0	CSNK1E	molecular_function	GO:0004712	protein serine/threonine/tyrosine kinase activity	1.29149	7.85901e-17
0	CSNK1E	molecular_function	GO:0004674	protein serine/threonine kinase activity	1.29883	1.11102e-14
0	CSNK1E	molecular_function	GO:0106310	protein serine kinase activity	1.29521	2.7102e-14
0	CSNK1E	molecular_function	GO:0004672	protein kinase activity	1.26391	3.50833e-06
0	CSNK1E	molecular_function	GO:0003723	RNA binding	1.08857	0.000227915
0	CTCF	biological_process	GO:0045893	positive regulation of transcription, DNA-templated	1.18005	8.47223e-09
0	CTCF	biological_process	GO:0006357	regulation of transcription by RNA polymerase II	1.11516	8.47223e-09
0	CTCF	biological_process	GO:0000122	negative regulation of transcription by RNA polymerase II	1.15169	1.46767e-08
0	CTCF	biological_process	GO:0045892	negative regulation of transcription, DNA-templated	1.18078	4.42486e-07
0	CTCF	biological_process	GO:0010628	positive regulation of gene expression	1.1647	0.000214813
0	CTCF	biological_process	GO:0008285	negative regulation of cell population proliferation	1.12762	0.0312343
0	CTCF	cellular_component	GO:0005654	nucleoplasm	1.11678	1.03528e-27
0	CTCF	cellular_component	GO:0005634	nucleus	1.08359	7.62046e-22
0	CTCF	cellular_component	GO:0005730	nucleolus	1.08491	0.00955744
0	CTCF	molecular_function	GO:0005515	protein binding	1.0875	6.44481e-100
0	CTCF	molecular_function	GO:0008270	zinc ion binding	1.12435	6.65161e-05
0	CTCF	molecular_function	GO:0000978	RNA polymerase II cis-regulatory region sequence-specific DNA binding	1.09899	0.0001541
0	CTCF	molecular_function	GO:0001227	DNA-binding transcription repressor activity, RNA polymerase II-specific	1.14169	0.0245295
0	CTCF	molecular_function	GO:0043565	sequence-specific DNA binding	1.16129	0.0268535
0	CTCF	molecular_function	GO:0003700	DNA-binding transcription factor activity	1.11764	0.0346557
0	CTNNA2	biological_process	GO:0098609	cell-cell adhesion	1.29883	1.90023e-06
0	CTNNA2	biological_process	GO:0016477	cell migration	1.23734	1.47107e-05
0	CTNNA2	biological_process	GO:0007409	axonogenesis	1.36239	0.000284086
0	CTNNA2	biological_process	GO:0007010	cytoskeleton organization	1.22802	0.0208545
0	CTNNA2	biological_process	GO:0048813	dendrite morphogenesis	1.41818	0.0367342
0	CTNNA2	cellular_component	GO:0005737	cytoplasm	1.13078	5.32142e-47
0	CTNNA2	cellular_component	GO:0005829	cytosol	1.12241	2.06284e-46
0	CTNNA2	cellular_component	GO:0005634	nucleus	1.08359	7.62046e-22
0	CTNNA2	cellular_component	GO:0030424	axon	1.29068	4.91517e-13
0	CTNNA2	cellular_component	GO:0015629	actin cytoskeleton	1.27227	1.78517e-08
0	CTNNA2	cellular_component	GO:0005912	adherens junction	1.25365	5.02655e-05
0	CTNNA2	molecular_function	GO:0005515	protein binding	1.0875	6.44481e-100
0	CTNNA2	molecular_function	GO:0051015	actin filament binding	1.28498	1.82889e-07
0	CTNNA2	molecular_function	GO:0045296	cadherin binding	1.2087	1.54324e-05
0	CTNNA2	molecular_function	GO:0008013	beta-catenin binding	1.28147	0.0133603
0	CTNNA3	biological_process	GO:0098609	cell-cell adhesion	1.29883	1.90023e-06
0	CTNNA3	biological_process	GO:0016477	cell migration	1.23734	1.47107e-05
0	CTNNA3	biological_process	GO:0007015	actin filament organization	1.29401	0.000331732
0	CTNNA3	cellular_component	GO:0005829	cytosol	1.12241	2.06284e-46
0	CTNNA3	cellular_component	GO:0005856	cytoskeleton	1.19661	1.50979e-07
0	CTNNA3	cellular_component	GO:0030027	lamellipodium	1.25806	1.00488e-05
0	CTNNA3	cellular_component	GO:0005912	adherens junction	1.25365	5.02655e-05
0	CTNNA3	molecular_function	GO:0005515	protein binding	1.0875	6.44481e-100
0	CTNNA3	molecular_function	GO:0051015	actin filament binding	1.28498	1.82889e-07
0	CTNNA3	molecular_function	GO:0045296	cadherin binding	1.2087	1.54324e-05
0	CTNNA3	molecular_function	GO:0008013	beta-catenin binding	1.28147	0.0133603
0	CTNND2	biological_process	GO:0007165	signal transduction	1.1576	2.72083e-11
0	CTNND2	biological_process	GO:0098609	cell-cell adhesion	1.29883	1.90023e-06
0	CTNND2	biological_process	GO:0016055	Wnt signaling pathway	1.21159	0.0176947
0	CTNND2	biological_process	GO:0007155	cell adhesion	1.11735	0.0309964
0	CTNND2	cellular_component	GO:0005886	plasma membrane	1.14795	7.59161e-56
0	CTNND2	cellular_component	GO:0005737	cytoplasm	1.13078	5.32142e-47
0	CTNND2	cellular_component	GO:0005634	nucleus	1.08359	7.62046e-22
0	CTNND2	cellular_component	GO:0030425	dendrite	1.22229	2.62353e-09
0	CTNND2	cellular_component	GO:0005912	adherens junction	1.25365	5.02655e-05
0	CTNND2	cellular_component	GO:0014069	postsynaptic density	1.21403	5.10958e-05
0	CTNND2	molecular_function	GO:0005515	protein binding	1.0875	6.44481e-100
0	CTNND2	molecular_function	GO:0045296	cadherin binding	1.2087	1.54324e-05
0	CTNND2	molecular_function	GO:0008013	beta-catenin binding	1.28147	0.0133603
0	CTTNBP2	cellular_component	GO:0098978	glutamatergic synapse	1.29813	2.89588e-13
0	CTTNBP2	cellular_component	GO:0005938	cell cortex	1.31858	1.25915e-07
0	CTTNBP2	cellular_component	GO:0043197	dendritic spine	1.27973	1.69561e-05
0	CTTNBP2	molecular_function	GO:0005515	protein binding	1.0875	6.44481e-100
0	CTTNBP2	molecular_function	GO:0017124	SH3 domain binding	1.21748	0.0388445
0	CUL3	biological_process	GO:0000122	negative regulation of transcription by RNA polymerase II	1.15169	1.46767e-08
0	CUL3	biological_process	GO:0000209	protein polyubiquitination	1.29141	1.3725e-05
0	CUL3	biological_process	GO:0016477	cell migration	1.23734	1.47107e-05
0	CUL3	biological_process	GO:0016567	protein ubiquitination	1.13068	0.00672004
0	CUL3	biological_process	GO:0016055	Wnt signaling pathway	1.21159	0.0176947
0	CUL3	cellular_component	GO:0005886	plasma membrane	1.14795	7.59161e-56
0	CUL3	cellular_component	GO:0005737	cytoplasm	1.13078	5.32142e-47
0	CUL3	cellular_component	GO:0005829	cytosol	1.12241	2.06284e-46
0	CUL3	cellular_component	GO:0005654	nucleoplasm	1.11678	1.03528e-27
0	CUL3	cellular_component	GO:0005634	nucleus	1.08359	7.62046e-22
0	CUL3	cellular_component	GO:0005794	Golgi apparatus	1.20538	2.61264e-20
0	CUL3	cellular_component	GO:0016020	membrane	1.12821	6.6359e-17
0	CUL3	cellular_component	GO:0005813	centrosome	1.2032	6.78172e-10
0	CUL3	cellular_component	GO:0070062	extracellular exosome	1.07515	1.39907e-05
0	CUL3	molecular_function	GO:0005515	protein binding	1.0875	6.44481e-100
0	CUL3	molecular_function	GO:0042802	identical protein binding	1.1169	1.10646e-08
0	CUL3	molecular_function	GO:0004842	ubiquitin-protein transferase activity	1.18326	0.00919805
0	CUL3	molecular_function	GO:0061630	ubiquitin protein ligase activity	1.15417	0.0104695
0	CUL3	molecular_function	GO:0031625	ubiquitin protein ligase binding	1.15266	0.0145115
0	CUL7	biological_process	GO:0007030	Golgi organization	1.26618	0.00314125
0	CUL7	biological_process	GO:0016567	protein ubiquitination	1.13068	0.00672004
0	CUL7	biological_process	GO:0000226	microtubule cytoskeleton organization	1.24183	0.0133383
0	CUL7	cellular_component	GO:0005737	cytoplasm	1.13078	5.32142e-47
0	CUL7	cellular_component	GO:0005829	cytosol	1.12241	2.06284e-46
0	CUL7	cellular_component	GO:0005794	Golgi apparatus	1.20538	2.61264e-20
0	CUL7	cellular_component	GO:0048471	perinuclear region of cytoplasm	1.18586	9.74979e-11
0	CUL7	cellular_component	GO:0005813	centrosome	1.2032	6.78172e-10
0	CUL7	molecular_function	GO:0005515	protein binding	1.0875	6.44481e-100
0	CUL7	molecular_function	GO:0031625	ubiquitin protein ligase binding	1.15266	0.0145115
0	CUX1	biological_process	GO:0006357	regulation of transcription by RNA polymerase II	1.11516	8.47223e-09
0	CUX1	biological_process	GO:0000122	negative regulation of transcription by RNA polymerase II	1.15169	1.46767e-08
0	CUX1	biological_process	GO:0007275	multicellular organism development	1.26486	0.000587024
0	CUX1	cellular_component	GO:0005829	cytosol	1.12241	2.06284e-46
0	CUX1	cellular_component	GO:0005654	nucleoplasm	1.11678	1.03528e-27
0	CUX1	cellular_component	GO:0005634	nucleus	1.08359	7.62046e-22
0	CUX1	cellular_component	GO:0005794	Golgi apparatus	1.20538	2.61264e-20
0	CUX1	cellular_component	GO:0000785	chromatin	1.10846	1.69561e-05
0	CUX1	molecular_function	GO:0000981	DNA-binding transcription factor activity, RNA polymerase II-specific	1.10149	4.54772e-05
0	CUX1	molecular_function	GO:0043565	sequence-specific DNA binding	1.16129	0.0268535
0	CUX2	biological_process	GO:0006357	regulation of transcription by RNA polymerase II	1.11516	8.47223e-09
0	CUX2	biological_process	GO:0000122	negative regulation of transcription by RNA polymerase II	1.15169	1.46767e-08
0	CUX2	biological_process	GO:0010628	positive regulation of gene expression	1.1647	0.000214813
0	CUX2	cellular_component	GO:0005634	nucleus	1.08359	7.62046e-22
0	CUX2	cellular_component	GO:0070062	extracellular exosome	1.07515	1.39907e-05
0	CUX2	cellular_component	GO:0000785	chromatin	1.10846	1.69561e-05
0	CUX2	molecular_function	GO:0000981	DNA-binding transcription factor activity, RNA polymerase II-specific	1.10149	4.54772e-05
0	CUX2	molecular_function	GO:0000978	RNA polymerase II cis-regulatory region sequence-specific DNA binding	1.09899	0.0001541
0	CUX2	molecular_function	GO:0001227	DNA-binding transcription repressor activity, RNA polymerase II-specific	1.14169	0.0245295
0	CUX2	molecular_function	GO:0043565	sequence-specific DNA binding	1.16129	0.0268535
0	CYFIP1	biological_process	GO:0007411	axon guidance	1.31012	6.9351e-07
0	CYFIP1	biological_process	GO:0008360	regulation of cell shape	1.27185	0.000469409
0	CYFIP1	biological_process	GO:0000902	cell morphogenesis	1.29947	0.0161948
0	CYFIP1	biological_process	GO:0048675	axon extension	1.45935	0.0176947
0	CYFIP1	cellular_component	GO:0005829	cytosol	1.12241	2.06284e-46
0	CYFIP1	cellular_component	GO:0043005	neuron projection	1.26256	9.55169e-11
0	CYFIP1	cellular_component	GO:0048471	perinuclear region of cytoplasm	1.18586	9.74979e-11
0	CYFIP1	cellular_component	GO:0005925	focal adhesion	1.20846	2.82949e-08
0	CYFIP1	cellular_component	GO:0030027	lamellipodium	1.25806	1.00488e-05
0	CYFIP1	cellular_component	GO:0043025	neuronal cell body	1.19422	1.17653e-05
0	CYFIP1	cellular_component	GO:0070062	extracellular exosome	1.07515	1.39907e-05
0	CYFIP1	cellular_component	GO:0043197	dendritic spine	1.27973	1.69561e-05
0	CYFIP1	cellular_component	GO:0045202	synapse	1.17018	1.95258e-05
0	CYFIP1	cellular_component	GO:0001726	ruffle	1.30309	0.000533258
0	CYFIP1	cellular_component	GO:0043195	terminal bouton	1.31276	0.0470831
0	CYFIP1	molecular_function	GO:0005515	protein binding	1.0875	6.44481e-100
0	CYFIP1	molecular_function	GO:0051015	actin filament binding	1.28498	1.82889e-07
0	CYFIP1	molecular_function	GO:0031267	small GTPase binding	1.21566	6.65161e-05
0	CYLC2	biological_process	GO:0007010	cytoskeleton organization	1.22802	0.0208545
0	CYLC2	biological_process	GO:0030154	cell differentiation	1.10561	0.0246701
0	CYLC2	cellular_component	GO:0005634	nucleus	1.08359	7.62046e-22
0	CYP11B1	cellular_component	GO:0005739	mitochondrion	1.06874	0.00706877
0	CYP27A1	cellular_component	GO:0005739	mitochondrion	1.06874	0.00706877
0	DAB1	cellular_component	GO:0005737	cytoplasm	1.13078	5.32142e-47
0	DAB1	cellular_component	GO:0005829	cytosol	1.12241	2.06284e-46
0	DAB1	cellular_component	GO:0043231	intracellular membrane-bounded organelle	1.19921	2.39705e-16
0	DAB1	cellular_component	GO:0048471	perinuclear region of cytoplasm	1.18586	9.74979e-11
0	DAB1	molecular_function	GO:0005515	protein binding	1.0875	6.44481e-100
0	DAGLA	cellular_component	GO:0005886	plasma membrane	1.14795	7.59161e-56
0	DAGLA	cellular_component	GO:0031901	early endosome membrane	1.27939	2.12998e-06
0	DAGLA	cellular_component	GO:0045211	postsynaptic membrane	1.25436	0.000523958
0	DAGLA	cellular_component	GO:0099055	integral component of postsynaptic membrane	1.33812	0.0235786
0	DAGLA	molecular_function	GO:0005515	protein binding	1.0875	6.44481e-100
0	DAGLA	molecular_function	GO:0046872	metal ion binding	1.16195	2.70699e-29
0	DAPK1	biological_process	GO:0006468	protein phosphorylation	1.25148	3.90927e-13
0	DAPK1	biological_process	GO:0035556	intracellular signal transduction	1.26813	2.53967e-11
0	DAPK1	biological_process	GO:0046777	protein autophosphorylation	1.26813	8.73779e-05
0	DAPK1	biological_process	GO:0006915	apoptotic process	1.12458	0.00590972
0	DAPK1	biological_process	GO:0043066	negative regulation of apoptotic process	1.12909	0.00938414
0	DAPK1	cellular_component	GO:0005886	plasma membrane	1.14795	7.59161e-56
0	DAPK1	cellular_component	GO:0005737	cytoplasm	1.13078	5.32142e-47
0	DAPK1	cellular_component	GO:0005634	nucleus	1.08359	7.62046e-22
0	DAPK1	cellular_component	GO:0015629	actin cytoskeleton	1.27227	1.78517e-08
0	DAPK1	molecular_function	GO:0005515	protein binding	1.0875	6.44481e-100
0	DAPK1	molecular_function	GO:0005524	ATP binding	1.22473	1.9854e-35
0	DAPK1	molecular_function	GO:0004712	protein serine/threonine/tyrosine kinase activity	1.29149	7.85901e-17
0	DAPK1	molecular_function	GO:0004674	protein serine/threonine kinase activity	1.29883	1.11102e-14
0	DAPK1	molecular_function	GO:0106310	protein serine kinase activity	1.29521	2.7102e-14
0	DAPK1	molecular_function	GO:0042802	identical protein binding	1.1169	1.10646e-08
0	DAPK1	molecular_function	GO:0005516	calmodulin binding	1.29832	1.16768e-07
0	DAPK1	molecular_function	GO:0004672	protein kinase activity	1.26391	3.50833e-06
0	DAPP1	biological_process	GO:0007165	signal transduction	1.1576	2.72083e-11
0	DAPP1	biological_process	GO:0006470	protein dephosphorylation	1.29401	5.0211e-05
0	DAPP1	cellular_component	GO:0005886	plasma membrane	1.14795	7.59161e-56
0	DAPP1	cellular_component	GO:0005829	cytosol	1.12241	2.06284e-46
0	DAPP1	molecular_function	GO:0005515	protein binding	1.0875	6.44481e-100
0	DCUN1D1	cellular_component	GO:0005737	cytoplasm	1.13078	5.32142e-47
0	DCUN1D1	cellular_component	GO:0005829	cytosol	1.12241	2.06284e-46
0	DCUN1D1	cellular_component	GO:0005654	nucleoplasm	1.11678	1.03528e-27
0	DCUN1D1	cellular_component	GO:0005634	nucleus	1.08359	7.62046e-22
0	DCUN1D1	cellular_component	GO:0000151	ubiquitin ligase complex	1.29804	0.000180192
0	DCUN1D1	molecular_function	GO:0005515	protein binding	1.0875	6.44481e-100
0	DCX	biological_process	GO:0035556	intracellular signal transduction	1.26813	2.53967e-11
0	DCX	biological_process	GO:0001764	neuron migration	1.31754	0.000264723
0	DCX	biological_process	GO:0007417	central nervous system development	1.25271	0.00246056
0	DCX	biological_process	GO:0007399	nervous system development	1.14624	0.0246701
0	DCX	biological_process	GO:0060041	retina development in camera-type eye	1.32428	0.0403874
0	DCX	cellular_component	GO:0005829	cytosol	1.12241	2.06284e-46
0	DCX	cellular_component	GO:0043005	neuron projection	1.26256	9.55169e-11
0	DCX	cellular_component	GO:0005856	cytoskeleton	1.19661	1.50979e-07
0	DCX	cellular_component	GO:0005874	microtubule	1.21798	2.18829e-06
0	DCX	molecular_function	GO:0005515	protein binding	1.0875	6.44481e-100
0	DCX	molecular_function	GO:0008017	microtubule binding	1.26199	2.29357e-07
0	DCX	molecular_function	GO:0019901	protein kinase binding	1.18867	6.33459e-07
0	DDC	cellular_component	GO:0005737	cytoplasm	1.13078	5.32142e-47
0	DDC	cellular_component	GO:0005829	cytosol	1.12241	2.06284e-46
0	DDC	cellular_component	GO:0030424	axon	1.29068	4.91517e-13
0	DDC	cellular_component	GO:0043025	neuronal cell body	1.19422	1.17653e-05
0	DDC	cellular_component	GO:0070062	extracellular exosome	1.07515	1.39907e-05
0	DDC	molecular_function	GO:0005515	protein binding	1.0875	6.44481e-100
0	DDX11	biological_process	GO:0006974	cellular response to DNA damage stimulus	1.18659	0.00314125
0	DDX11	cellular_component	GO:0005737	cytoplasm	1.13078	5.32142e-47
0	DDX11	cellular_component	GO:0005654	nucleoplasm	1.11678	1.03528e-27
0	DDX11	cellular_component	GO:0005634	nucleus	1.08359	7.62046e-22
0	DDX11	cellular_component	GO:0005813	centrosome	1.2032	6.78172e-10
0	DDX11	cellular_component	GO:0070062	extracellular exosome	1.07515	1.39907e-05
0	DDX11	cellular_component	GO:0000785	chromatin	1.10846	1.69561e-05
0	DDX11	cellular_component	GO:0030496	midbody	1.20605	0.00185122
0	DDX11	cellular_component	GO:0005730	nucleolus	1.08491	0.00955744
0	DDX11	molecular_function	GO:0005515	protein binding	1.0875	6.44481e-100
0	DDX11	molecular_function	GO:0005524	ATP binding	1.22473	1.9854e-35
0	DDX11	molecular_function	GO:0046872	metal ion binding	1.16195	2.70699e-29
0	DDX11	molecular_function	GO:0016887	ATP hydrolysis activity	1.19718	2.55976e-05
0	DDX11	molecular_function	GO:0003682	chromatin binding	1.14274	0.00251808
0	DDX3X	biological_process	GO:0045944	positive regulation of transcription by RNA polymerase II	1.15654	1.5697e-11
0	DDX3X	biological_process	GO:0035556	intracellular signal transduction	1.26813	2.53967e-11
0	DDX3X	biological_process	GO:0090263	positive regulation of canonical Wnt signaling pathway	1.33207	0.000191466
0	DDX3X	biological_process	GO:0010628	positive regulation of gene expression	1.1647	0.000214813
0	DDX3X	biological_process	GO:0043066	negative regulation of apoptotic process	1.12909	0.00938414
0	DDX3X	biological_process	GO:0016055	Wnt signaling pathway	1.21159	0.0176947
0	DDX3X	biological_process	GO:0030154	cell differentiation	1.10561	0.0246701
0	DDX3X	cellular_component	GO:0005886	plasma membrane	1.14795	7.59161e-56
0	DDX3X	cellular_component	GO:0005737	cytoplasm	1.13078	5.32142e-47
0	DDX3X	cellular_component	GO:0005829	cytosol	1.12241	2.06284e-46
0	DDX3X	cellular_component	GO:0005654	nucleoplasm	1.11678	1.03528e-27
0	DDX3X	cellular_component	GO:0005634	nucleus	1.08359	7.62046e-22
0	DDX3X	cellular_component	GO:0005813	centrosome	1.2032	6.78172e-10
0	DDX3X	cellular_component	GO:0030027	lamellipodium	1.25806	1.00488e-05
0	DDX3X	cellular_component	GO:0070062	extracellular exosome	1.07515	1.39907e-05
0	DDX3X	cellular_component	GO:0010494	cytoplasmic stress granule	1.30466	0.00147936
0	DDX3X	molecular_function	GO:0005515	protein binding	1.0875	6.44481e-100
0	DDX3X	molecular_function	GO:0005524	ATP binding	1.22473	1.9854e-35
0	DDX3X	molecular_function	GO:0045296	cadherin binding	1.2087	1.54324e-05
0	DDX3X	molecular_function	GO:0016887	ATP hydrolysis activity	1.19718	2.55976e-05
0	DDX3X	molecular_function	GO:0003723	RNA binding	1.08857	0.000227915
0	DDX3X	molecular_function	GO:0003729	mRNA binding	1.164	0.0414104
0	DEAF1	biological_process	GO:0045893	positive regulation of transcription, DNA-templated	1.18005	8.47223e-09
0	DEAF1	biological_process	GO:0006357	regulation of transcription by RNA polymerase II	1.11516	8.47223e-09
0	DEAF1	biological_process	GO:0000122	negative regulation of transcription by RNA polymerase II	1.15169	1.46767e-08
0	DEAF1	biological_process	GO:0045892	negative regulation of transcription, DNA-templated	1.18078	4.42486e-07
0	DEAF1	cellular_component	GO:0005737	cytoplasm	1.13078	5.32142e-47
0	DEAF1	cellular_component	GO:0005654	nucleoplasm	1.11678	1.03528e-27
0	DEAF1	cellular_component	GO:0005634	nucleus	1.08359	7.62046e-22
0	DEAF1	cellular_component	GO:0000785	chromatin	1.10846	1.69561e-05
0	DEAF1	molecular_function	GO:0005515	protein binding	1.0875	6.44481e-100
0	DEAF1	molecular_function	GO:0046872	metal ion binding	1.16195	2.70699e-29
0	DEAF1	molecular_function	GO:0000981	DNA-binding transcription factor activity, RNA polymerase II-specific	1.10149	4.54772e-05
0	DEAF1	molecular_function	GO:0001227	DNA-binding transcription repressor activity, RNA polymerase II-specific	1.14169	0.0245295
0	DGKK	biological_process	GO:0035556	intracellular signal transduction	1.26813	2.53967e-11
0	DGKK	cellular_component	GO:0005886	plasma membrane	1.14795	7.59161e-56
0	DGKK	molecular_function	GO:0005524	ATP binding	1.22473	1.9854e-35
0	DGKK	molecular_function	GO:0046872	metal ion binding	1.16195	2.70699e-29
0	DGKZ	biological_process	GO:0035556	intracellular signal transduction	1.26813	2.53967e-11
0	DGKZ	biological_process	GO:0016477	cell migration	1.23734	1.47107e-05
0	DGKZ	cellular_component	GO:0005886	plasma membrane	1.14795	7.59161e-56
0	DGKZ	cellular_component	GO:0005737	cytoplasm	1.13078	5.32142e-47
0	DGKZ	cellular_component	GO:0005829	cytosol	1.12241	2.06284e-46
0	DGKZ	cellular_component	GO:0005634	nucleus	1.08359	7.62046e-22
0	DGKZ	cellular_component	GO:0016607	nuclear speck	1.19455	5.0467e-07
0	DGKZ	cellular_component	GO:0030027	lamellipodium	1.25806	1.00488e-05
0	DGKZ	molecular_function	GO:0005515	protein binding	1.0875	6.44481e-100
0	DGKZ	molecular_function	GO:0005524	ATP binding	1.22473	1.9854e-35
0	DGKZ	molecular_function	GO:0046872	metal ion binding	1.16195	2.70699e-29
0	DHCR7	cellular_component	GO:0016020	membrane	1.12821	6.6359e-17
0	DHCR7	cellular_component	GO:0005789	endoplasmic reticulum membrane	1.12512	4.59858e-07
0	DHCR7	cellular_component	GO:0005783	endoplasmic reticulum	1.11367	3.87904e-06
0	DHCR7	molecular_function	GO:0005515	protein binding	1.0875	6.44481e-100
0	DHX30	biological_process	GO:0007417	central nervous system development	1.25271	0.00246056
0	DHX30	cellular_component	GO:0005737	cytoplasm	1.13078	5.32142e-47
0	DHX30	cellular_component	GO:0005829	cytosol	1.12241	2.06284e-46
0	DHX30	cellular_component	GO:0005739	mitochondrion	1.06874	0.00706877
0	DHX30	molecular_function	GO:0005515	protein binding	1.0875	6.44481e-100
0	DHX30	molecular_function	GO:0005524	ATP binding	1.22473	1.9854e-35
0	DHX30	molecular_function	GO:0016887	ATP hydrolysis activity	1.19718	2.55976e-05
0	DHX30	molecular_function	GO:0003723	RNA binding	1.08857	0.000227915
0	DHX30	molecular_function	GO:0003682	chromatin binding	1.14274	0.00251808
0	DIAPH3	biological_process	GO:0030036	actin cytoskeleton organization	1.21147	0.0165233
0	DIAPH3	biological_process	GO:0007010	cytoskeleton organization	1.22802	0.0208545
0	DIAPH3	cellular_component	GO:0005737	cytoplasm	1.13078	5.32142e-47
0	DIAPH3	cellular_component	GO:0005829	cytosol	1.12241	2.06284e-46
0	DIAPH3	cellular_component	GO:0005634	nucleus	1.08359	7.62046e-22
0	DIAPH3	cellular_component	GO:0005884	actin filament	1.27878	0.00509009
0	DIAPH3	molecular_function	GO:0003779	actin binding	1.31525	5.7281e-12
0	DIAPH3	molecular_function	GO:0008017	microtubule binding	1.26199	2.29357e-07
0	DIAPH3	molecular_function	GO:0045296	cadherin binding	1.2087	1.54324e-05
0	DIAPH3	molecular_function	GO:0031267	small GTPase binding	1.21566	6.65161e-05
0	DIP2A	biological_process	GO:0010629	negative regulation of gene expression	1.23107	0.00011967
0	DIP2A	cellular_component	GO:0005886	plasma membrane	1.14795	7.59161e-56
0	DIP2A	cellular_component	GO:0016020	membrane	1.12821	6.6359e-17
0	DIP2A	cellular_component	GO:0009986	cell surface	1.19621	1.62533e-10
0	DIP2A	cellular_component	GO:0043197	dendritic spine	1.27973	1.69561e-05
0	DIP2A	cellular_component	GO:0005739	mitochondrion	1.06874	0.00706877
0	DIP2A	molecular_function	GO:0005515	protein binding	1.0875	6.44481e-100
0	DIXDC1	biological_process	GO:0045665	negative regulation of neuron differentiation	1.31169	0.0403686
0	DIXDC1	cellular_component	GO:0005829	cytosol	1.12241	2.06284e-46
0	DIXDC1	cellular_component	GO:0005925	focal adhesion	1.20846	2.82949e-08
0	DIXDC1	cellular_component	GO:0005856	cytoskeleton	1.19661	1.50979e-07
0	DIXDC1	cellular_component	GO:0043025	neuronal cell body	1.19422	1.17653e-05
0	DIXDC1	cellular_component	GO:0032991	protein-containing complex	1.11491	0.000980987
[truncated: 11,517 more rows]

## Sheet: Genes and related Phenotypes
Cluster	Gene-Symbol	HPO-Term-ID	HPO-Term-Name	FE
0	ACOX1	HP:0008763	No social interaction	<1.0
0	ADCY5	HP:0000817	Poor eye contact	<1.0
0	ADNP	HP:0000735	Impaired social interactions	1.05121
0	ADSL	HP:0000817	Poor eye contact	<1.0
0	AGTPBP1	HP:0000817	Poor eye contact	<1.0
0	ALG11	HP:0000735	Impaired social interactions	1.05121
0	ALG13	HP:0000817	Poor eye contact	<1.0
0	AP2M1	HP:0002332	Lack of peer relationships	1.1962
0	AP3B2	HP:0000817	Poor eye contact	<1.0
0	ARFGEF2	HP:0000817	Poor eye contact	<1.0
0	ATP1A2	HP:0000817	Poor eye contact	<1.0
0	CACNA2D2	HP:0000817	Poor eye contact	<1.0
0	CDKL5	HP:0000723	Restrictive behavior	<1.0
0	CDKL5	HP:0000817	Poor eye contact	<1.0
0	CHD2	HP:0002332	Lack of peer relationships	1.1962
0	CNTNAP2	HP:0000735	Impaired social interactions	1.05121
0	CNTNAP2	HP:0000817	Poor eye contact	<1.0
0	COX10	HP:0000817	Poor eye contact	<1.0
0	CREBBP	HP:0000735	Impaired social interactions	1.05121
0	CUX2	HP:0000817	Poor eye contact	<1.0
0	DEAF1	HP:0000817	Poor eye contact	<1.0
0	DLK1	HP:0000817	Poor eye contact	<1.0
0	DNAJC6	HP:0000735	Impaired social interactions	1.05121
0	DOCK7	HP:0000817	Poor eye contact	<1.0
0	EP300	HP:0000735	Impaired social interactions	1.05121
0	EXTL3	HP:0008763	No social interaction	<1.0
0	FOXG1	HP:0000735	Impaired social interactions	1.05121
0	FOXG1	HP:0000817	Poor eye contact	<1.0
0	FOXRED1	HP:0000817	Poor eye contact	<1.0
0	FRMPD4	HP:0000817	Poor eye contact	<1.0
0	GABBR2	HP:0000723	Restrictive behavior	<1.0
0	GABBR2	HP:0000817	Poor eye contact	<1.0
0	GALNT2	HP:0000817	Poor eye contact	<1.0
0	GFM1	HP:0000817	Poor eye contact	<1.0
0	GFM2	HP:0008763	No social interaction	<1.0
0	GNB5	HP:0000817	Poor eye contact	<1.0
0	GPHN	HP:0000817	Poor eye contact	<1.0
0	GRIA3	HP:0000817	Poor eye contact	<1.0
0	GRIN1	HP:0000817	Poor eye contact	<1.0
0	HERC1	HP:0000735	Impaired social interactions	1.05121
0	HTRA2	HP:0000735	Impaired social interactions	1.05121
0	IQSEC2	HP:0000735	Impaired social interactions	1.05121
0	IQSEC2	HP:0008763	No social interaction	<1.0
0	IREB2	HP:0000817	Poor eye contact	<1.0
0	KCNT1	HP:0000817	Poor eye contact	<1.0
0	LRRK2	HP:0000735	Impaired social interactions	1.05121
0	MAPT	HP:0000723	Restrictive behavior	<1.0
0	MECP2	HP:0000723	Restrictive behavior	<1.0
0	MECP2	HP:0000758	Abnormal nonverbal communicative behavior	<1.0
0	MECP2	HP:0000817	Poor eye contact	<1.0
0	MECP2	HP:0002332	Lack of peer relationships	1.1962
0	MEF2C	HP:0000817	Poor eye contact	<1.0
0	MEG3	HP:0000817	Poor eye contact	<1.0
0	NALCN	HP:0000817	Poor eye contact	<1.0
0	NDUFA1	HP:0000817	Poor eye contact	<1.0
0	NDUFA11	HP:0000817	Poor eye contact	<1.0
0	NDUFA6	HP:0000817	Poor eye contact	<1.0
0	NDUFAF1	HP:0000817	Poor eye contact	<1.0
0	NDUFAF2	HP:0000817	Poor eye contact	<1.0
0	NDUFAF4	HP:0000817	Poor eye contact	<1.0
0	NDUFAF5	HP:0000817	Poor eye contact	<1.0
0	NDUFB3	HP:0000817	Poor eye contact	<1.0
0	NDUFC2	HP:0000817	Poor eye contact	<1.0
0	NDUFS1	HP:0000817	Poor eye contact	<1.0
0	NDUFS4	HP:0000817	Poor eye contact	<1.0
0	NDUFS6	HP:0000817	Poor eye contact	<1.0
0	NEXMIF	HP:0000817	Poor eye contact	<1.0
0	NEXMIF	HP:0002332	Lack of peer relationships	1.1962
0	NF1	HP:0000735	Impaired social interactions	1.05121
0	NHLRC2	HP:0000817	Poor eye contact	<1.0
0	NLGN1	HP:0000735	Impaired social interactions	1.05121
0	NLGN3	HP:0000723	Restrictive behavior	<1.0
0	NLGN3	HP:0000728	Impaired ability to form peer relationships	1.1962
0	NLGN3	HP:0000758	Abnormal nonverbal communicative behavior	<1.0
0	NLGN3	HP:0002332	Lack of peer relationships	1.1962
0	NLGN4X	HP:0000723	Restrictive behavior	<1.0
0	NLGN4X	HP:0000728	Impaired ability to form peer relationships	1.1962
0	NLGN4X	HP:0000758	Abnormal nonverbal communicative behavior	<1.0
0	NLGN4X	HP:0002332	Lack of peer relationships	1.1962
0	NTNG1	HP:0000723	Restrictive behavior	<1.0
0	NTNG1	HP:0000817	Poor eye contact	<1.0
0	NTRK2	HP:0000817	Poor eye contact	<1.0
0	NUBPL	HP:0000817	Poor eye contact	<1.0
0	OPHN1	HP:0000817	Poor eye contact	<1.0
0	PARK7	HP:0000735	Impaired social interactions	1.05121
0	PLA2G6	HP:0000735	Impaired social interactions	1.05121
0	PODXL	HP:0000735	Impaired social interactions	1.05121
0	POLA1	HP:0000735	Impaired social interactions	1.05121
0	PRKN	HP:0000735	Impaired social interactions	1.05121
0	PSEN1	HP:0000723	Restrictive behavior	<1.0
0	RTL1	HP:0000817	Poor eye contact	<1.0
0	SCN1A	HP:0002332	Lack of peer relationships	1.1962
0	SH2B1	HP:0000735	Impaired social interactions	1.05121
0	SH2B1	HP:0008763	No social interaction	<1.0
0	SHANK3	HP:0000817	Poor eye contact	<1.0
0	SLC25A12	HP:0000817	Poor eye contact	<1.0
0	SLC2A1	HP:0002332	Lack of peer relationships	1.1962
0	SLC6A1	HP:0002332	Lack of peer relationships	1.1962
0	SMC1A	HP:0000723	Restrictive behavior	<1.0
0	SMC1A	HP:0000817	Poor eye contact	<1.0
0	SMG9	HP:0000817	Poor eye contact	<1.0
0	SNCA	HP:0000735	Impaired social interactions	1.05121
0	SNRPN	HP:0000723	Restrictive behavior	<1.0
0	SNRPN	HP:0000728	Impaired ability to form peer relationships	1.1962
0	SNRPN	HP:0000735	Impaired social interactions	1.05121
0	SNRPN	HP:0000758	Abnormal nonverbal communicative behavior	<1.0
0	SPATA5	HP:0000817	Poor eye contact	<1.0
0	SPEN	HP:0000817	Poor eye contact	<1.0
0	SPTBN1	HP:0000723	Restrictive behavior	<1.0
0	SPTBN1	HP:0000817	Poor eye contact	<1.0
0	SQSTM1	HP:0000723	Restrictive behavior	<1.0
0	ST3GAL3	HP:0000817	Poor eye contact	<1.0
0	SYNGAP1	HP:0000735	Impaired social interactions	1.05121
0	SYNGAP1	HP:0002332	Lack of peer relationships	1.1962
0	SYNJ1	HP:0000735	Impaired social interactions	1.05121
0	SYT1	HP:0000817	Poor eye contact	<1.0
0	TBC1D23	HP:0000817	Poor eye contact	<1.0
0	TBR1	HP:0000735	Impaired social interactions	1.05121
0	TET3	HP:0000735	Impaired social interactions	1.05121
0	TIMMDC1	HP:0000817	Poor eye contact	<1.0
0	TMEM106B	HP:0000723	Restrictive behavior	<1.0
0	TMEM126B	HP:0000817	Poor eye contact	<1.0
0	TREM2	HP:0000723	Restrictive behavior	<1.0
0	TUBB3	HP:0000735	Impaired social interactions	1.05121
0	UCHL1	HP:0000735	Impaired social interactions	1.05121
0	UGP2	HP:0000817	Poor eye contact	<1.0
0	VCP	HP:0000723	Restrictive behavior	<1.0
0	VPS13C	HP:0000735	Impaired social interactions	1.05121
0	WARS2	HP:0000735	Impaired social interactions	1.05121
1	AP3B2	HP:0000817	Poor eye contact	<1.0
2	ADNP	HP:0000735	Impaired social interactions	1.16357
2	ALG11	HP:0000735	Impaired social interactions	1.16357
2	AP2M1	HP:0002332	Lack of peer relationships	1.64563
2	ARFGEF2	HP:0000817	Poor eye contact	<1.0
2	CACNA2D2	HP:0000817	Poor eye contact	<1.0
2	CHD2	HP:0002332	Lack of peer relationships	1.64563
2	CNTNAP2	HP:0000735	Impaired social interactions	1.16357
2	CNTNAP2	HP:0000817	Poor eye contact	<1.0
2	COX10	HP:0000817	Poor eye contact	<1.0
2	CUX2	HP:0000817	Poor eye contact	<1.0
2	DNAJC6	HP:0000735	Impaired social interactions	1.16357
2	EP300	HP:0000735	Impaired social interactions	1.16357
2	FRMPD4	HP:0000817	Poor eye contact	<1.0
2	GABBR2	HP:0000723	Restrictive behavior	1.21898
2	GABBR2	HP:0000817	Poor eye contact	<1.0
2	GABRA2	HP:0000817	Poor eye contact	<1.0
2	GPHN	HP:0000817	Poor eye contact	<1.0
2	GRIA3	HP:0000817	Poor eye contact	<1.0
2	HERC1	HP:0000735	Impaired social interactions	1.16357
2	IREB2	HP:0000817	Poor eye contact	<1.0
2	NALCN	HP:0000817	Poor eye contact	<1.0
2	NDUFAF1	HP:0000817	Poor eye contact	<1.0
2	NDUFAF2	HP:0000817	Poor eye contact	<1.0
2	NDUFB3	HP:0000817	Poor eye contact	<1.0
2	NHLRC2	HP:0000817	Poor eye contact	<1.0
2	NLGN1	HP:0000735	Impaired social interactions	1.16357
2	NLGN3	HP:0000723	Restrictive behavior	1.21898
2	NLGN3	HP:0000728	Impaired ability to form peer relationships	1.82847
2	NLGN3	HP:0000758	Abnormal nonverbal communicative behavior	1.09708
2	NLGN3	HP:0002332	Lack of peer relationships	1.64563
2	NLGN4X	HP:0000723	Restrictive behavior	1.21898
2	NLGN4X	HP:0000728	Impaired ability to form peer relationships	1.82847
2	NLGN4X	HP:0000758	Abnormal nonverbal communicative behavior	1.09708
2	NLGN4X	HP:0002332	Lack of peer relationships	1.64563
2	NTNG1	HP:0000723	Restrictive behavior	1.21898
2	NTNG1	HP:0000817	Poor eye contact	<1.0
2	NTRK2	HP:0000817	Poor eye contact	<1.0
2	NUBPL	HP:0000817	Poor eye contact	<1.0
2	OPHN1	HP:0000817	Poor eye contact	<1.0
2	PODXL	HP:0000735	Impaired social interactions	1.16357
2	POLA1	HP:0000735	Impaired social interactions	1.16357
2	PRKN	HP:0000735	Impaired social interactions	1.16357
2	RAB11B	HP:0000817	Poor eye contact	<1.0
2	SCN1A	HP:0002332	Lack of peer relationships	1.64563
2	SH2B1	HP:0000735	Impaired social interactions	1.16357
2	SH2B1	HP:0008763	No social interaction	<1.0
2	SHANK3	HP:0000817	Poor eye contact	<1.0
2	SLC25A12	HP:0000817	Poor eye contact	<1.0
2	SLC6A1	HP:0002332	Lack of peer relationships	1.64563
2	SMG9	HP:0000817	Poor eye contact	<1.0
2	SPATA5	HP:0000817	Poor eye contact	<1.0
2	SPTBN1	HP:0000723	Restrictive behavior	1.21898
2	SPTBN1	HP:0000817	Poor eye contact	<1.0
2	SQSTM1	HP:0000723	Restrictive behavior	1.21898
2	ST3GAL3	HP:0000817	Poor eye contact	<1.0
2	SYNJ1	HP:0000735	Impaired social interactions	1.16357
2	TBC1D23	HP:0000817	Poor eye contact	<1.0
2	TIMMDC1	HP:0000817	Poor eye contact	<1.0
2	TMEM126B	HP:0000817	Poor eye contact	<1.0
2	TREM2	HP:0000723	Restrictive behavior	1.21898
2	UCHL1	HP:0000735	Impaired social interactions	1.16357
2	UGP2	HP:0000817	Poor eye contact	<1.0
2	VCP	HP:0000723	Restrictive behavior	1.21898
2	WARS2	HP:0000735	Impaired social interactions	1.16357
3	ADNP	HP:0000735	Impaired social interactions	1.11844
3	FRMPD4	HP:0000817	Poor eye contact	1.55405
3	NTRK2	HP:0000817	Poor eye contact	1.55405
3	SPATA5	HP:0000817	Poor eye contact	1.55405
3	TARS2	HP:0000817	Poor eye contact	1.55405
4	FRMPD4	HP:0000817	Poor eye contact	<1.0
4	NHLRC2	HP:0000817	Poor eye contact	<1.0
4	NLGN1	HP:0000735	Impaired social interactions	<1.0
4	NLGN3	HP:0000723	Restrictive behavior	2.32554
4	NLGN3	HP:0000728	Impaired ability to form peer relationships	13.9533
4	NLGN3	HP:0000758	Abnormal nonverbal communicative behavior	8.37195
4	NLGN3	HP:0002332	Lack of peer relationships	4.18598
4	PINK1	HP:0000735	Impaired social interactions	3.80543
4	PODXL	HP:0000735	Impaired social interactions	3.80543
5	DLK1	HP:0000817	Poor eye contact	1.14825
5	DNAJC6	HP:0000735	Impaired social interactions	1.32223
5	DOCK7	HP:0000817	Poor eye contact	1.14825
5	NDUFAF3	HP:0000817	Poor eye contact	1.14825
5	PRKN	HP:0000735	Impaired social interactions	1.32223
5	SHANK3	HP:0000817	Poor eye contact	1.14825
5	SPEN	HP:0000817	Poor eye contact	1.14825
6	ADCY5	HP:0000817	Poor eye contact	1.39939
6	CUX2	HP:0000817	Poor eye contact	1.39939
6	DOCK7	HP:0000817	Poor eye contact	1.39939
6	GFM1	HP:0000817	Poor eye contact	1.39939
6	HERC1	HP:0000735	Impaired social interactions	2.01428
6	NDUFB9	HP:0000817	Poor eye contact	1.39939
6	NDUFV1	HP:0000817	Poor eye contact	1.39939
6	NEUROD2	HP:0000817	Poor eye contact	1.39939
6	NLGN1	HP:0000735	Impaired social interactions	2.01428
6	NTRK2	HP:0000817	Poor eye contact	1.39939
6	NUBPL	HP:0000817	Poor eye contact	1.39939
6	PRKN	HP:0000735	Impaired social interactions	2.01428
6	SLC6A1	HP:0002332	Lack of peer relationships	2.21571
6	SPTBN1	HP:0000723	Restrictive behavior	1.23095
6	SPTBN1	HP:0000817	Poor eye contact	1.39939
6	SYNGAP1	HP:0000735	Impaired social interactions	2.01428
6	SYNGAP1	HP:0002332	Lack of peer relationships	2.21571
6	SYT1	HP:0000817	Poor eye contact	1.39939
6	TBC1D23	HP:0000817	Poor eye contact	1.39939
6	TBR1	HP:0000735	Impaired social interactions	2.01428
6	TREM2	HP:0000723	Restrictive behavior	1.23095
6	UCHL1	HP:0000735	Impaired social interactions	2.01428
7	CNTNAP2	HP:0000735	Impaired social interactions	1.17842
7	CNTNAP2	HP:0000817	Poor eye contact	<1.0
7	DEAF1	HP:0000817	Poor eye contact	<1.0
7	DLK1	HP:0000817	Poor eye contact	<1.0
7	DOCK7	HP:0000817	Poor eye contact	<1.0
7	EXTL3	HP:0008763	No social interaction	<1.0
7	FRMPD4	HP:0000817	Poor eye contact	<1.0
7	GABRA2	HP:0000817	Poor eye contact	<1.0
7	GPHN	HP:0000817	Poor eye contact	<1.0
7	HERC1	HP:0000735	Impaired social interactions	1.17842
7	LRRK2	HP:0000735	Impaired social interactions	1.17842
7	MECP2	HP:0000723	Restrictive behavior	<1.0
7	MECP2	HP:0000758	Abnormal nonverbal communicative behavior	<1.0
7	MECP2	HP:0000817	Poor eye contact	<1.0
7	MECP2	HP:0002332	Lack of peer relationships	1.16664
7	MED12	HP:0000735	Impaired social interactions	1.17842
7	NALCN	HP:0000817	Poor eye contact	<1.0
7	NDUFAF2	HP:0000817	Poor eye contact	<1.0
7	NDUFAF4	HP:0000817	Poor eye contact	<1.0
7	NDUFV1	HP:0000817	Poor eye contact	<1.0
7	NEXMIF	HP:0000817	Poor eye contact	<1.0
7	NEXMIF	HP:0002332	Lack of peer relationships	1.16664
7	NF1	HP:0000735	Impaired social interactions	1.17842
7	NHLRC2	HP:0000817	Poor eye contact	<1.0
7	NLGN1	HP:0000735	Impaired social interactions	1.17842
7	NTNG1	HP:0000723	Restrictive behavior	<1.0
7	NTNG1	HP:0000817	Poor eye contact	<1.0
7	NUBPL	HP:0000817	Poor eye contact	<1.0
7	PRKN	HP:0000735	Impaired social interactions	1.17842
7	PSEN1	HP:0000723	Restrictive behavior	<1.0
7	SLC25A12	HP:0000817	Poor eye contact	<1.0
7	SLC6A1	HP:0002332	Lack of peer relationships	1.16664
7	SPATA5	HP:0000817	Poor eye contact	<1.0
7	SPTBN1	HP:0000723	Restrictive behavior	<1.0
7	SPTBN1	HP:0000817	Poor eye contact	<1.0
7	ST3GAL3	HP:0000817	Poor eye contact	<1.0
7	TBC1D23	HP:0000817	Poor eye contact	<1.0
7	TBR1	HP:0000735	Impaired social interactions	1.17842
7	TET3	HP:0000735	Impaired social interactions	1.17842
7	TMEM126B	HP:0000817	Poor eye contact	<1.0
7	WARS2	HP:0000735	Impaired social interactions	1.17842
8	ADCY5	HP:0000817	Poor eye contact	2.55907
8	CACNA2D2	HP:0000817	Poor eye contact	2.55907
8	CHD2	HP:0002332	Lack of peer relationships	1.73651
8	CUX2	HP:0000817	Poor eye contact	2.55907
8	DNAJC6	HP:0000735	Impaired social interactions	<1.0
8	FMR1	HP:0000817	Poor eye contact	2.55907
8	FRMPD4	HP:0000817	Poor eye contact	2.55907
8	MEG3	HP:0000817	Poor eye contact	2.55907
8	NDUFS1	HP:0000817	Poor eye contact	2.55907
8	NDUFV1	HP:0000817	Poor eye contact	2.55907
8	NTNG1	HP:0000723	Restrictive behavior	1.92945
8	NTNG1	HP:0000817	Poor eye contact	2.55907
8	NTRK2	HP:0000817	Poor eye contact	2.55907
8	OPHN1	HP:0000817	Poor eye contact	2.55907
8	SPATA5	HP:0000817	Poor eye contact	2.55907
8	SPTBN1	HP:0000723	Restrictive behavior	1.92945
8	SPTBN1	HP:0000817	Poor eye contact	2.55907
8	ST3GAL3	HP:0000817	Poor eye contact	2.55907

## Sheet: ASD-linked genes and Phenotypes
Cluster	Gene-Symbol	HPO-Term-ID	HPO-Term-Name	FE
0	ADCY5	HP:0000817	Poor eye contact	<1.0
0	ADNP	HP:0000735	Impaired social interactions	1.05121
0	ADSL	HP:0000817	Poor eye contact	<1.0
0	CDKL5	HP:0000723	Restrictive behavior	<1.0
0	CDKL5	HP:0000817	Poor eye contact	<1.0
0	CHD2	HP:0002332	Lack of peer relationships	1.1962
0	CNTNAP2	HP:0000735	Impaired social interactions	1.05121
0	CNTNAP2	HP:0000817	Poor eye contact	<1.0
0	CREBBP	HP:0000735	Impaired social interactions	1.05121
0	CUX2	HP:0000817	Poor eye contact	<1.0
0	DEAF1	HP:0000817	Poor eye contact	<1.0
0	EP300	HP:0000735	Impaired social interactions	1.05121
0	FOXG1	HP:0000735	Impaired social interactions	1.05121
0	FOXG1	HP:0000817	Poor eye contact	<1.0
0	GABBR2	HP:0000723	Restrictive behavior	<1.0
0	GABBR2	HP:0000817	Poor eye contact	<1.0
0	GPHN	HP:0000817	Poor eye contact	<1.0
0	GRIN1	HP:0000817	Poor eye contact	<1.0
0	IQSEC2	HP:0000735	Impaired social interactions	1.05121
0	IQSEC2	HP:0008763	No social interaction	<1.0
0	KCNT1	HP:0000817	Poor eye contact	<1.0
0	MECP2	HP:0000723	Restrictive behavior	<1.0
0	MECP2	HP:0000758	Abnormal nonverbal communicative behavior	<1.0
0	MECP2	HP:0000817	Poor eye contact	<1.0
0	MECP2	HP:0002332	Lack of peer relationships	1.1962
0	MEF2C	HP:0000817	Poor eye contact	<1.0
0	NEXMIF	HP:0000817	Poor eye contact	<1.0
0	NEXMIF	HP:0002332	Lack of peer relationships	1.1962
0	NF1	HP:0000735	Impaired social interactions	1.05121
0	NLGN1	HP:0000735	Impaired social interactions	1.05121
0	NLGN3	HP:0000723	Restrictive behavior	<1.0
0	NLGN3	HP:0000728	Impaired ability to form peer relationships	1.1962
0	NLGN3	HP:0000758	Abnormal nonverbal communicative behavior	<1.0
0	NLGN3	HP:0002332	Lack of peer relationships	1.1962
0	NLGN4X	HP:0000723	Restrictive behavior	<1.0
0	NLGN4X	HP:0000728	Impaired ability to form peer relationships	1.1962
0	NLGN4X	HP:0000758	Abnormal nonverbal communicative behavior	<1.0
0	NLGN4X	HP:0002332	Lack of peer relationships	1.1962
0	NTNG1	HP:0000723	Restrictive behavior	<1.0
0	NTNG1	HP:0000817	Poor eye contact	<1.0
0	NTRK2	HP:0000817	Poor eye contact	<1.0
0	OPHN1	HP:0000817	Poor eye contact	<1.0
0	PRKN	HP:0000735	Impaired social interactions	1.05121
0	SCN1A	HP:0002332	Lack of peer relationships	1.1962
0	SHANK3	HP:0000817	Poor eye contact	<1.0
0	SLC25A12	HP:0000817	Poor eye contact	<1.0
0	SLC6A1	HP:0002332	Lack of peer relationships	1.1962
0	SMC1A	HP:0000723	Restrictive behavior	<1.0
0	SMC1A	HP:0000817	Poor eye contact	<1.0
0	SNRPN	HP:0000723	Restrictive behavior	<1.0
0	SNRPN	HP:0000728	Impaired ability to form peer relationships	1.1962
0	SNRPN	HP:0000735	Impaired social interactions	1.05121
0	SNRPN	HP:0000758	Abnormal nonverbal communicative behavior	<1.0
0	SPEN	HP:0000817	Poor eye contact	<1.0
0	SYNGAP1	HP:0000735	Impaired social interactions	1.05121
0	SYNGAP1	HP:0002332	Lack of peer relationships	1.1962
0	SYNJ1	HP:0000735	Impaired social interactions	1.05121
0	TBC1D23	HP:0000817	Poor eye contact	<1.0
0	TBR1	HP:0000735	Impaired social interactions	1.05121
2	ADNP	HP:0000735	Impaired social interactions	1.16357
2	CHD2	HP:0002332	Lack of peer relationships	1.64563
2	CNTNAP2	HP:0000735	Impaired social interactions	1.16357
2	CNTNAP2	HP:0000817	Poor eye contact	<1.0
2	CUX2	HP:0000817	Poor eye contact	<1.0
2	EP300	HP:0000735	Impaired social interactions	1.16357
2	GABBR2	HP:0000723	Restrictive behavior	1.21898
2	GABBR2	HP:0000817	Poor eye contact	<1.0
2	GPHN	HP:0000817	Poor eye contact	<1.0
2	NLGN1	HP:0000735	Impaired social interactions	1.16357
2	NLGN3	HP:0000723	Restrictive behavior	1.21898
2	NLGN3	HP:0000728	Impaired ability to form peer relationships	1.82847
2	NLGN3	HP:0000758	Abnormal nonverbal communicative behavior	1.09708
2	NLGN3	HP:0002332	Lack of peer relationships	1.64563
2	NLGN4X	HP:0000723	Restrictive behavior	1.21898
2	NLGN4X	HP:0000728	Impaired ability to form peer relationships	1.82847
2	NLGN4X	HP:0000758	Abnormal nonverbal communicative behavior	1.09708
2	NLGN4X	HP:0002332	Lack of peer relationships	1.64563
2	NTNG1	HP:0000723	Restrictive behavior	1.21898
2	NTNG1	HP:0000817	Poor eye contact	<1.0
2	NTRK2	HP:0000817	Poor eye contact	<1.0
2	OPHN1	HP:0000817	Poor eye contact	<1.0
2	PRKN	HP:0000735	Impaired social interactions	1.16357
2	SCN1A	HP:0002332	Lack of peer relationships	1.64563
2	SHANK3	HP:0000817	Poor eye contact	<1.0
2	SLC25A12	HP:0000817	Poor eye contact	<1.0
2	SLC6A1	HP:0002332	Lack of peer relationships	1.64563
2	SYNJ1	HP:0000735	Impaired social interactions	1.16357
2	TBC1D23	HP:0000817	Poor eye contact	<1.0
3	ADNP	HP:0000735	Impaired social interactions	1.11844
3	NTRK2	HP:0000817	Poor eye contact	1.55405
4	NLGN1	HP:0000735	Impaired social interactions	3.80543
4	NLGN3	HP:0000723	Restrictive behavior	2.32554
4	NLGN3	HP:0000728	Impaired ability to form peer relationships	13.9533
4	NLGN3	HP:0000758	Abnormal nonverbal communicative behavior	8.37195
4	NLGN3	HP:0002332	Lack of peer relationships	4.18598
5	PRKN	HP:0000735	Impaired social interactions	1.32223
5	SHANK3	HP:0000817	Poor eye contact	1.14825
5	SPEN	HP:0000817	Poor eye contact	1.14825
6	ADCY5	HP:0000817	Poor eye contact	1.39939
6	CUX2	HP:0000817	Poor eye contact	1.39939
6	NLGN1	HP:0000735	Impaired social interactions	2.01428
6	NTRK2	HP:0000817	Poor eye contact	1.39939
6	PRKN	HP:0000735	Impaired social interactions	2.01428
6	SLC6A1	HP:0002332	Lack of peer relationships	2.21571
6	SYNGAP1	HP:0000735	Impaired social interactions	2.01428
6	SYNGAP1	HP:0002332	Lack of peer relationships	2.21571
6	TBC1D23	HP:0000817	Poor eye contact	1.39939
6	TBR1	HP:0000735	Impaired social interactions	2.01428
7	CNTNAP2	HP:0000735	Impaired social interactions	1.17842
7	CNTNAP2	HP:0000817	Poor eye contact	<1.0
7	DEAF1	HP:0000817	Poor eye contact	<1.0
7	GPHN	HP:0000817	Poor eye contact	<1.0
7	MECP2	HP:0000723	Restrictive behavior	<1.0
7	MECP2	HP:0000758	Abnormal nonverbal communicative behavior	<1.0
7	MECP2	HP:0000817	Poor eye contact	<1.0
7	MECP2	HP:0002332	Lack of peer relationships	1.16664
7	MED12	HP:0000735	Impaired social interactions	1.17842
7	NEXMIF	HP:0000817	Poor eye contact	<1.0
7	NEXMIF	HP:0002332	Lack of peer relationships	1.16664
7	NF1	HP:0000735	Impaired social interactions	1.17842
7	NLGN1	HP:0000735	Impaired social interactions	1.17842
7	NTNG1	HP:0000723	Restrictive behavior	<1.0
7	NTNG1	HP:0000817	Poor eye contact	<1.0
7	PRKN	HP:0000735	Impaired social interactions	1.17842
7	SLC25A12	HP:0000817	Poor eye contact	<1.0
7	SLC6A1	HP:0002332	Lack of peer relationships	1.16664
7	TBC1D23	HP:0000817	Poor eye contact	<1.0
7	TBR1	HP:0000735	Impaired social interactions	1.17842
8	ADCY5	HP:0000817	Poor eye contact	<1.0
8	CHD2	HP:0002332	Lack of peer relationships	1.73651
8	CUX2	HP:0000817	Poor eye contact	<1.0
8	FMR1	HP:0000817	Poor eye contact	<1.0
8	NTNG1	HP:0000723	Restrictive behavior	<1.0
8	NTNG1	HP:0000817	Poor eye contact	<1.0
8	NTRK2	HP:0000817	Poor eye contact	<1.0
8	OPHN1	HP:0000817	Poor eye contact	<1.0
