# Supplementary material for: Using Machine Learning to Explore Shared Genetic Pathways and Possible Endophenotypes in Autism Spectrum Disorder
Source: Genes (Basel). 2023 Jan 25;14(2):313. doi: 10.3390/genes14020313 (PMC9956345; doi:10.3390/genes14020313)
Supplement: Supplementary file 1 [file genes-14-00313-s001.zip › Supplementary Material/Supplementary Table S2_Enrichment analysis.xlsx]

## Sheet: 0
Indentation	Depth	GO element type	GO code	GO name	FE	FDR
......	6	biological_process	GO:0034332	adherens junction organization	1.50879	0.00565805
....	10	biological_process	GO:0038096	Fc-gamma receptor signaling pathway involved in phagocytosis	1.50879	0.0322955
.....	8	biological_process	GO:0050770	regulation of axonogenesis	1.50879	0.0494328
.......	7	biological_process	GO:0046847	filopodium assembly	1.50879	0.0494328
......	7	cellular_component	GO:0033162	melanosome membrane	1.50879	0.0168764
...	3	molecular_function	GO:0042910	xenobiotic transmembrane transporter activity	1.50879	0.0351478
..	2	molecular_function	GO:0005515	protein binding	1.08722	1.54594e-99
.....	5	biological_process	GO:0048675	axon extension	1.4585	0.0176554
....	4	biological_process	GO:0060078	regulation of postsynaptic membrane potential	1.4585	0.0176554
...	4	biological_process	GO:0007214	gamma-aminobutyric acid signaling pathway	1.45291	0.0380995
........	8	cellular_component	GO:0070382	exocytic vesicle	1.45076	0.0131546
...	6	molecular_function	GO:0140359	ABC-type transporter activity	1.45076	0.0388803
...	3	cellular_component	GO:0005886	plasma membrane	1.14728	2.23787e-55
...	3	biological_process	GO:0009888	tissue development	1.42257	0.0275268
........	9	biological_process	GO:0048813	dendrite morphogenesis	1.41735	0.0368465
..	2	cellular_component	GO:0005737	cytoplasm	1.13074	4.92469e-47
..	2	cellular_component	GO:0005829	cytosol	1.12175	5.3004e-46
.....	8	molecular_function	GO:0005524	ATP binding	1.22402	2.81746e-35
....	4	molecular_function	GO:0046872	metal ion binding	1.16126	4.54513e-29
..	2	cellular_component	GO:0005654	nucleoplasm	1.11613	2.33804e-27
......	8	biological_process	GO:0048013	ephrin receptor signaling pathway	1.38809	0.00576923
....	4	molecular_function	GO:0019888	protein phosphatase regulator activity	1.38306	0.041586
...	3	cellular_component	GO:0000786	nucleosome	0.299455	3.2895e-25
.....	5	cellular_component	GO:0005634	nucleus	1.08323	1.04583e-21
.....	5	cellular_component	GO:0005794	Golgi apparatus	1.20615	1.76214e-20
..	2	cellular_component	GO:0016020	membrane	1.12825	6.39458e-17
.....	7	biological_process	GO:0048015	phosphatidylinositol-mediated signaling	1.36844	0.0367003
....	4	molecular_function	GO:0048156	tau protein binding	1.36844	0.0271274
....	6	molecular_function	GO:0004712	protein serine/threonine/tyrosine kinase activity	1.29074	1.1787e-16
....	4	molecular_function	GO:0005544	calcium-dependent phospholipid binding	1.36645	0.00702889
...	3	molecular_function	GO:0030276	clathrin binding	1.3651	0.0351478
..	5	molecular_function	GO:0042626	ATPase-coupled transmembrane transporter activity	1.3651	0.0351478
....	4	cellular_component	GO:0043231	intracellular membrane-bounded organelle	1.19851	3.18659e-16
....	7	molecular_function	GO:0004722	protein serine/threonine phosphatase activity	1.36087	0.0139432
...	4	molecular_function	GO:0001786	phosphatidylserine binding	1.35535	0.00557085
.......	7	biological_process	GO:0006334	nucleosome assembly	0.373974	5.37876e-16
..	2	molecular_function	GO:0003777	microtubule motor activity	1.34714	0.0105445
....	4	cellular_component	GO:0005887	integral component of plasma membrane	1.14864	1.4476e-14
....	6	molecular_function	GO:0004674	protein serine/threonine kinase activity	1.29807	1.69427e-14
....	6	molecular_function	GO:0106310	protein serine kinase activity	1.29445	2.73081e-14
....	4	cellular_component	GO:0098978	glutamatergic synapse	1.29737	2.94111e-13
......	8	biological_process	GO:0030514	negative regulation of BMP signaling pathway	1.34115	0.0298404
.....	7	biological_process	GO:0042149	cellular response to glucose starvation	1.33798	0.0404016
......	6	cellular_component	GO:0099055	integral component of postsynaptic membrane	1.33734	0.0236047
..	2	cellular_component	GO:0097225	sperm midpiece	1.33335	0.0325292
......	7	biological_process	GO:0006468	protein phosphorylation	1.25075	3.9753e-13
......	8	molecular_function	GO:0000987	cis-regulatory region sequence-specific DNA binding	1.33129	0.0381661
.......	7	cellular_component	GO:0005876	spindle microtubule	1.32917	0.0322905
.....	5	cellular_component	GO:0030424	axon	1.28992	7.28209e-13
.	1	biological_process	GO:0048511	rhythmic process	1.32591	0.0172044
...	3	biological_process	GO:0060041	retina development in camera-type eye	1.3235	0.0404016
....	4	molecular_function	GO:0003779	actin binding	1.31448	5.82347e-12
..	2	cellular_component	GO:0071944	cell periphery	1.32019	0.0236047
........	11	biological_process	GO:0045944	positive regulation of transcription by RNA polymerase II	1.15587	1.99037e-11
...	5	biological_process	GO:0035556	intracellular signal transduction	1.26738	2.60965e-11
.......	8	biological_process	GO:0010977	negative regulation of neuron projection development	1.3172	0.0306862
..	4	biological_process	GO:0007165	signal transduction	1.15692	3.45976e-11
..	2	cellular_component	GO:0048471	perinuclear region of cytoplasm	1.18735	5.67468e-11
......	7	molecular_function	GO:0005254	chloride channel activity	1.31411	0.030818
.......	8	biological_process	GO:0014068	positive regulation of phosphatidylinositol 3-kinase signaling	1.31284	0.00860914
...	3	cellular_component	GO:0043195	terminal bouton	1.31199	0.0456783
....	4	cellular_component	GO:0043005	neuron projection	1.26182	1.2601e-10
......	6	biological_process	GO:0045665	negative regulation of neuron differentiation	1.31092	0.0404016
..	2	cellular_component	GO:0009986	cell surface	1.1955	2.16622e-10
...	3	cellular_component	GO:0005813	centrosome	1.2025	6.80041e-10
....	5	molecular_function	GO:0050660	flavin adenine dinucleotide binding	1.30762	0.0381661
....	4	cellular_component	GO:0016324	apical plasma membrane	1.24658	7.71901e-10
.....	5	cellular_component	GO:0030425	dendrite	1.22158	2.65067e-09
......	6	cellular_component	GO:0015629	actin cytoskeleton	1.27761	6.917e-09
.......	10	biological_process	GO:0045893	positive regulation of transcription, DNA-templated	1.17936	1.02181e-08
.......	10	biological_process	GO:0006357	regulation of transcription by RNA polymerase II	1.11451	1.02181e-08
...	3	biological_process	GO:0000902	cell morphogenesis	1.29871	0.0162019
...	3	molecular_function	GO:0008013	beta-catenin binding	1.29826	0.00598517
...	3	molecular_function	GO:0042802	identical protein binding	1.11725	1.07381e-08
......	6	biological_process	GO:0032200	telomere organization	0.0558812	1.45686e-08
........	11	biological_process	GO:0000122	negative regulation of transcription by RNA polymerase II	1.15102	1.8484e-08
......	9	biological_process	GO:0006355	regulation of transcription, DNA-templated	1.19959	2.19505e-08
....	5	cellular_component	GO:0005753	mitochondrial proton-transporting ATP synthase complex	0	3.21879e-08
......	6	biological_process	GO:0006898	receptor-mediated endocytosis	1.29629	0.0298015
.......	7	biological_process	GO:0006816	calcium ion transport	1.29629	0.0298015
....	4	cellular_component	GO:0016323	basolateral plasma membrane	1.27978	3.23063e-08
.....	5	cellular_component	GO:0005925	focal adhesion	1.20775	3.43924e-08
...	3	cellular_component	GO:0016021	integral component of membrane	1.06794	3.48361e-08
......	6	biological_process	GO:0071277	cellular response to calcium ion	1.29325	0.0111867
......	7	biological_process	GO:0051056	regulation of small GTPase mediated signal transduction	1.39071	7.59989e-08
...	3	cellular_component	GO:0005938	cell cortex	1.3178	1.27492e-07
.....	5	cellular_component	GO:0005856	cytoskeleton	1.19591	1.52737e-07
...	3	molecular_function	GO:0005516	calmodulin binding	1.29756	1.7425e-07
.....	5	biological_process	GO:0007005	mitochondrion organization	1.2875	0.0378482
....	4	cellular_component	GO:0031594	neuromuscular junction	1.28691	0.0158068
....	4	cellular_component	GO:0043505	CENP-A containing nucleosome	0	2.18506e-07
...	3	cellular_component	GO:0005903	brush border	1.28527	0.0414935
...	5	molecular_function	GO:0051015	actin filament binding	1.28423	2.43837e-07
.....	5	molecular_function	GO:0008017	microtubule binding	1.26126	2.43837e-07
....	4	cellular_component	GO:0098982	GABA-ergic synapse	1.2836	0.0157815
.......	10	biological_process	GO:0045892	negative regulation of transcription, DNA-templated	1.18009	4.43415e-07
...	3	cellular_component	GO:0016607	nuclear speck	1.19385	5.30746e-07
....	4	cellular_component	GO:0005789	endoplasmic reticulum membrane	1.12446	5.37661e-07
....	12	biological_process	GO:0015986	proton motive force-driven ATP synthesis	0.0655996	5.97724e-07
...	3	cellular_component	GO:0009897	external side of plasma membrane	1.21147	6.93339e-07
....	4	biological_process	GO:0007411	axon guidance	1.30935	7.03783e-07
......	6	cellular_component	GO:0005884	actin filament	1.27803	0.00509774
.....	5	molecular_function	GO:0019901	protein kinase binding	1.18797	8.3007e-07
.......	7	cellular_component	GO:0045095	keratin filament	0.582603	9.86041e-07
...	3	molecular_function	GO:0001618	virus receptor activity	1.27056	0.0411988
....	4	molecular_function	GO:0030165	PDZ domain binding	1.26959	0.0318584
...	3	biological_process	GO:0098609	cell-cell adhesion	1.29807	1.91897e-06
......	7	cellular_component	GO:0031901	early endosome membrane	1.27864	2.14486e-06
........	8	biological_process	GO:0061644	protein localization to CENP-A containing chromatin	0	2.42597e-06
......	6	cellular_component	GO:0005874	microtubule	1.21726	2.95871e-06
.......	9	biological_process	GO:0018108	peptidyl-tyrosine phosphorylation	1.34377	3.29196e-06
......	6	biological_process	GO:0006335	DNA replication-dependent chromatin assembly	0.235749	3.39304e-06
...	5	molecular_function	GO:0004672	protein kinase activity	1.26317	3.54622e-06
..	2	cellular_component	GO:0030054	cell junction	1.25368	4.06098e-06
.....	5	cellular_component	GO:0005783	endoplasmic reticulum	1.11302	4.49078e-06
....	4	cellular_component	GO:0045121	membrane raft	1.23798	4.82179e-06
.....	5	cellular_component	GO:0000139	Golgi membrane	1.1461	5.61115e-06
....	4	cellular_component	GO:0042383	sarcolemma	1.25992	0.00553649
...	3	biological_process	GO:0042391	regulation of membrane potential	1.25733	0.0367346
....	5	molecular_function	GO:0005096	GTPase activator activity	1.23144	6.5749e-06
....	4	cellular_component	GO:0030027	lamellipodium	1.25733	1.00754e-05
.....	5	cellular_component	GO:0030175	filopodium	1.25733	0.0317288
....	7	molecular_function	GO:0004725	protein tyrosine phosphatase activity	1.25468	0.0271274
...	3	cellular_component	GO:0043025	neuronal cell body	1.19352	1.17966e-05
......	6	cellular_component	GO:0070062	extracellular exosome	1.07524	1.38634e-05
.........	10	biological_process	GO:0000209	protein polyubiquitination	1.29065	1.39354e-05
...	4	biological_process	GO:0016477	cell migration	1.23662	1.49467e-05
......	8	biological_process	GO:0070588	calcium ion transmembrane transport	1.34714	1.7105e-05
...	6	cellular_component	GO:0043197	dendritic spine	1.27898	1.71542e-05
.....	5	molecular_function	GO:0004222	metalloendopeptidase activity	1.25053	0.0116112
.....	5	biological_process	GO:0065003	protein-containing complex assembly	1.24787	0.00548806
........	8	cellular_component	GO:0005769	early endosome	1.20703	1.8314e-05
..	2	cellular_component	GO:0000785	chromatin	1.10781	1.95783e-05
....	6	biological_process	GO:0000165	MAPK cascade	1.24336	0.0289604
.....	7	cellular_component	GO:0000932	P-body	1.24161	0.0158068
...	6	biological_process	GO:0000226	microtubule cytoskeleton organization	1.2411	0.0173513
...	3	cellular_component	GO:0045202	synapse	1.16949	1.96425e-05
.....	5	molecular_function	GO:0005085	guanyl-nucleotide exchange factor activity	1.2461	2.07692e-05
....	4	molecular_function	GO:0045296	cadherin binding	1.20799	2.0774e-05
........	8	cellular_component	GO:0042470	melanosome	1.23721	0.0145399
.......	9	biological_process	GO:0018105	peptidyl-serine phosphorylation	1.28427	2.31952e-05
.......	7	molecular_function	GO:0016887	ATP hydrolysis activity	1.19648	2.5944e-05
...	3	cellular_component	GO:0005643	nuclear pore	1.23447	0.029163
..	2	molecular_function	GO:0005201	extracellular matrix structural constituent	1.23346	0.00918093
...	5	biological_process	GO:0034220	ion transmembrane transport	1.30548	2.78449e-05
.......	7	cellular_component	GO:0005768	endosome	1.19382	5.01558e-05
.....	5	cellular_component	GO:0005912	adherens junction	1.25291	5.03238e-05
.....	5	biological_process	GO:0007010	cytoskeleton organization	1.2273	0.0208581
...	4	molecular_function	GO:0005178	integrin binding	1.22467	0.00610942
.....	5	biological_process	GO:0006897	endocytosis	1.25992	5.0341e-05
..	2	cellular_component	GO:0005815	microtubule organizing center	1.22411	0.0195464
....	4	cellular_component	GO:0014069	postsynaptic density	1.21332	5.16722e-05
...	3	biological_process	GO:0050790	regulation of catalytic activity	1.18777	5.29476e-05
...	3	molecular_function	GO:0000981	DNA-binding transcription factor activity, RNA polymerase II-specific	1.10085	5.33474e-05
.....	7	biological_process	GO:0016055	Wnt signaling pathway	1.22049	0.00984327
...	6	biological_process	GO:0030036	actin cytoskeleton organization	1.22007	0.00900012
...	3	cellular_component	GO:0016605	PML body	1.21864	0.0317288
.....	5	molecular_function	GO:0031267	small GTPase binding	1.21494	6.65342e-05
......	6	molecular_function	GO:0008270	zinc ion binding	1.12369	6.65342e-05
......	7	cellular_component	GO:0055038	recycling endosome membrane	1.21677	0.049441
....	4	molecular_function	GO:0017124	SH3 domain binding	1.21677	0.0388803
.....	7	biological_process	GO:0007169	transmembrane receptor protein tyrosine kinase signaling pathway	1.21639	0.0404016
......	7	biological_process	GO:0006470	protein dephosphorylation	1.29325	7.11206e-05
..	2	cellular_component	GO:0043235	receptor complex	1.2224	8.03736e-05
....	4	biological_process	GO:0016192	vesicle-mediated transport	1.21242	0.0115713
.......	8	biological_process	GO:0090090	negative regulation of canonical Wnt signaling pathway	1.21161	0.0468937
.......	8	biological_process	GO:0046777	protein autophosphorylation	1.26738	8.7278e-05
......	8	biological_process	GO:1902476	chloride transmembrane transport	1.41594	9.43173e-05
...	3	cellular_component	GO:0090575	RNA polymerase II transcription regulator complex	1.20953	0.0206376
.....	5	biological_process	GO:0006338	chromatin remodeling	1.20891	0.0208088
......	6	biological_process	GO:0010629	negative regulation of gene expression	1.23034	0.000119456
....	4	cellular_component	GO:0001726	ruffle	1.31821	0.000130326
....	4	biological_process	GO:0030182	neuron differentiation	1.28299	0.000167254
...	4	cellular_component	GO:0000151	ubiquitin ligase complex	1.29728	0.000178157
.......	9	molecular_function	GO:0000978	RNA polymerase II cis-regulatory region sequence-specific DNA binding	1.09835	0.000180107
.....	5	molecular_function	GO:0061629	RNA polymerase II-specific DNA-binding transcription factor binding	1.20354	0.0130009
...	8	molecular_function	GO:0046933	proton-transporting ATP synthase activity, rotational mechanism	0.0942995	0.000181481
.......	8	biological_process	GO:0090263	positive regulation of canonical Wnt signaling pathway	1.33129	0.000193047
..	2	cellular_component	GO:0030018	Z disc	1.20232	0.0206482
.....	5	molecular_function	GO:0005509	calcium ion binding	1.12731	0.000203885
.....	5	cellular_component	GO:0030659	cytoplasmic vesicle membrane	1.19961	0.029163
......	6	biological_process	GO:0010628	positive regulation of gene expression	1.16402	0.000215322
....	4	cellular_component	GO:0031965	nuclear membrane	1.20321	0.00021936
...	6	biological_process	GO:0008360	regulation of cell shape	1.28144	0.000220441
..	2	cellular_component	GO:0032153	cell division site	0.107771	0.000238216
..	2	cellular_component	GO:0031105	septin complex	0.107771	0.000238216
.......	7	cellular_component	GO:0005940	septin ring	0.107771	0.000238216
...	3	molecular_function	GO:0030020	extracellular matrix structural constituent conferring tensile strength	1.47199	0.000240103
....	4	molecular_function	GO:0003723	RNA binding	1.08793	0.00025439
....	5	biological_process	GO:0001764	neuron migration	1.31676	0.000257751
.....	6	cellular_component	GO:0005741	mitochondrial outer membrane	1.19203	0.00509774
...	5	cellular_component	GO:0000776	kinetochore	1.19115	0.0162892
....	4	biological_process	GO:0001822	kidney development	1.31027	0.000257751
....	6	biological_process	GO:0006886	intracellular protein transport	1.21697	0.000257751
........	9	biological_process	GO:0007409	axonogenesis	1.36159	0.000276047
...	3	biological_process	GO:0001525	angiogenesis	1.1864	0.00650022
.....	5	biological_process	GO:0007015	actin filament organization	1.29325	0.000325436
.....	5	cellular_component	GO:0005814	centriole	1.18398	0.0335597
......	7	biological_process	GO:0007268	chemical synaptic transmission	1.18373	0.00576923
......	7	biological_process	GO:0030335	positive regulation of cell migration	1.18362	0.0100143
....	4	cellular_component	GO:0005911	cell-cell junction	1.18257	0.00999029
....	4	molecular_function	GO:0004842	ubiquitin-protein transferase activity	1.18257	0.00918093
...	3	molecular_function	GO:0042393	histone binding	1.18117	0.0461194
...	3	molecular_function	GO:0003714	transcription corepressor activity	1.23737	0.000326501
......	8	biological_process	GO:0035725	sodium ion transmembrane transport	1.32774	0.000346483
.......	8	biological_process	GO:0048812	neuron projection morphogenesis	1.40821	0.000438666
......	6	biological_process	GO:0007605	sensory perception of sound	1.2711	0.000457478
.....	5	molecular_function	GO:0003729	mRNA binding	1.16332	0.041586
....	4	cellular_component	GO:0005635	nuclear envelope	1.16185	0.0329691
.....	5	cellular_component	GO:0045211	postsynaptic membrane	1.25363	0.00051593
.....	5	molecular_function	GO:0043565	sequence-specific DNA binding	1.16061	0.0279042
...	3	cellular_component	GO:0031012	extracellular matrix	1.15777	0.00972614
...	3	molecular_function	GO:0097110	scaffold protein binding	1.37368	0.000553223
..	2	biological_process	GO:0007049	cell cycle	1.15708	0.0172365
.......	8	biological_process	GO:0045653	negative regulation of megakaryocyte differentiation	0.167643	0.000582486
....	4	cellular_component	GO:0005802	trans-Golgi network	1.15619	0.049441
.....	6	biological_process	GO:0050804	modulation of chemical synaptic transmission	1.40474	0.000615055
....	4	cellular_component	GO:0005929	cilium	1.15419	0.023585
.....	5	molecular_function	GO:0061630	ubiquitin protein ligase activity	1.1535	0.0105445
.....	5	molecular_function	GO:0031625	ubiquitin protein ligase binding	1.15198	0.0181103
...	5	cellular_component	GO:0032587	ruffle membrane	1.29103	0.000711369
..	2	cellular_component	GO:0098793	presynapse	1.26585	0.000711369
..	4	biological_process	GO:0055085	transmembrane transport	1.22453	0.000742756
...	3	biological_process	GO:0042752	regulation of circadian rhythm	1.38905	0.000760501
....	4	biological_process	GO:0007399	nervous system development	1.14556	0.0246283
......	6	cellular_component	GO:0031410	cytoplasmic vesicle	1.1446	0.0106651
.....	6	cellular_component	GO:0010008	endosome membrane	1.1446	0.0317288
..	3	biological_process	GO:0007275	multicellular organism development	1.26412	0.000760501
....	4	molecular_function	GO:0001227	DNA-binding transcription repressor activity, RNA polymerase II-specific	1.14102	0.0290936
..	2	cellular_component	GO:0016604	nuclear body	1.13391	0.0139586
..	2	cellular_component	GO:0016363	nuclear matrix	1.25733	0.000821364
.....	5	biological_process	GO:0008285	negative regulation of cell population proliferation	1.13067	0.0224689
........	9	biological_process	GO:0016567	protein ubiquitination	1.13002	0.00794259
.......	7	biological_process	GO:0043066	negative regulation of apoptotic process	1.12842	0.00914625
....	4	cellular_component	GO:0031234	extrinsic component of cytoplasmic side of plasma membrane	1.34631	0.000984965
....	4	molecular_function	GO:0001228	DNA-binding transcription activator activity, RNA polymerase II-specific	1.12748	0.0102103
.	1	cellular_component	GO:0032991	protein-containing complex	1.11426	0.00100434
.....	5	biological_process	GO:0043087	regulation of GTPase activity	1.34115	0.00123789
....	4	biological_process	GO:0006915	apoptotic process	1.12392	0.00576923
..	2	molecular_function	GO:0030246	carbohydrate binding	1.2329	0.00129798
..	2	cellular_component	GO:0042995	cell projection	1.23936	0.00136898
.....	7	cellular_component	GO:0010494	cytoplasmic stress granule	1.30389	0.00149093
..	2	molecular_function	GO:0003700	DNA-binding transcription factor activity	1.11699	0.0342071
..	2	biological_process	GO:0007155	cell adhesion	1.11669	0.0306862
....	4	cellular_component	GO:0098685	Schaffer collateral - CA1 synapse	1.32019	0.00149922
.....	6	biological_process	GO:0072659	protein localization to plasma membrane	1.25071	0.00155456
....	5	cellular_component	GO:0000276	mitochondrial proton-transporting ATP synthase complex, coupling factor F(o)	0	0.00161718
....	4	cellular_component	GO:0062023	collagen-containing extracellular matrix	1.11363	0.0322905
......	8	molecular_function	GO:0005262	calcium channel activity	1.38093	0.00163769
...	5	biological_process	GO:0007166	cell surface receptor signaling pathway	1.19946	0.0017503
..	2	cellular_component	GO:0030496	midbody	1.20535	0.00186453
...	3	biological_process	GO:0030154	cell differentiation	1.10496	0.0281857
...	3	biological_process	GO:0009410	response to xenobiotic stimulus	1.20061	0.00194826
...	3	biological_process	GO:0060021	roof of mouth development	1.36734	0.00196553
..	2	molecular_function	GO:0003712	transcription coregulator activity	1.26126	0.00197737
....	4	molecular_function	GO:0035091	phosphatidylinositol binding	1.30233	0.00219842
.....	5	cellular_component	GO:0005730	nucleolus	1.08428	0.00956957
....	6	molecular_function	GO:0004713	protein tyrosine kinase activity	1.30013	0.00219842
....	7	biological_process	GO:0031532	actin cytoskeleton reorganization	1.38093	0.0025469
.....	5	cellular_component	GO:0005739	mitochondrion	1.06925	0.00626161
..	2	molecular_function	GO:0003682	chromatin binding	1.14207	0.00311933
....	4	molecular_function	GO:0046982	protein heterodimerization activity	0.861515	0.0381661
..	2	molecular_function	GO:0003735	structural constituent of ribosome	0.792593	0.0307816
.....	13	biological_process	GO:0042776	proton motive force-driven mitochondrial ATP synthesis	0.670574	0.0468937
.......	8	biological_process	GO:0010976	positive regulation of neuron projection development	1.28527	0.00318507
......	9	biological_process	GO:0033674	positive regulation of kinase activity	1.34115	0.00321418
.....	7	biological_process	GO:0019731	antibacterial humoral response	0.569988	0.0160978
......	6	biological_process	GO:0006336	DNA replication-independent chromatin assembly	0.447049	0.0176554
....	4	biological_process	GO:0061640	cytoskeleton-dependent cytokinesis	0.411489	0.0380995
.......	8	biological_process	GO:0033617	mitochondrial cytochrome c oxidase assembly	0.411489	0.0380995
.....	5	biological_process	GO:0007030	Golgi organization	1.26544	0.00321418
....	4	biological_process	GO:0007417	central nervous system development	1.25198	0.00321418
....	4	biological_process	GO:0006974	cellular response to DNA damage stimulus	1.1859	0.00321418
.....	5	biological_process	GO:0030198	extracellular matrix organization	1.23532	0.00328673
....	6	biological_process	GO:0098656	anion transmembrane transport	1.43519	0.00357656
....	6	biological_process	GO:0007612	learning	1.37872	0.00357656
.....	5	cellular_component	GO:0005604	basement membrane	1.28072	0.00379382
........	9	biological_process	GO:0001934	positive regulation of protein phosphorylation	1.2101	0.00394065
..	2	cellular_component	GO:0017101	aminoacyl-tRNA synthetase multienzyme complex	0.137163	0.00396895
....	4	molecular_function	GO:0042803	protein homodimerization activity	1.11012	0.00418355
.....	5	biological_process	GO:0016310	phosphorylation	1.26585	0.00432027
....	4	cellular_component	GO:0045263	proton-transporting ATP synthase complex, coupling factor F(o)	0	0.029163
..	2	biological_process	GO:0051301	cell division	1.15761	0.00432027
.....	6	biological_process	GO:0150104	transport across blood-brain barrier	1.31121	0.00446007
.....	8	biological_process	GO:0006606	protein import into nucleus	1.30536	0.00446007
......	6	cellular_component	GO:0000228	nuclear chromosome	0.60932	0.00459838

## Sheet: 1
Indentation	Depth	GO element type	GO code	GO name	FE	FDR
...	3	cellular_component	GO:0005886	plasma membrane	1.24668	0.00015225
.....	5	molecular_function	GO:0005509	calcium ion binding	1.64043	0.0126455
.....	8	molecular_function	GO:0005524	ATP binding	1.3915	0.0347702

## Sheet: 2
Indentation	Depth	GO element type	GO code	GO name	FE	FDR
.....	5	biological_process	GO:0006939	smooth muscle contraction	2.82253	0.00497264
.....	8	molecular_function	GO:0005001	transmembrane receptor protein tyrosine phosphatase activity	2.82253	0.00249648
....	4	cellular_component	GO:0016342	catenin complex	2.764	8.47665e-07
......	10	molecular_function	GO:1904315	transmitter-gated ion channel activity involved in regulation of postsynaptic membrane potential	2.52012	4.99933e-05
....	4	biological_process	GO:0060078	regulation of postsynaptic membrane potential	2.5134	0.000684586
....	4	cellular_component	GO:0044295	axonal growth cone	2.49262	0.00174954
....	4	biological_process	GO:0098742	cell-cell adhesion via plasma-membrane adhesion molecules	2.40841	0.000311064
....	4	molecular_function	GO:0043325	phosphatidylinositol-3,4-bisphosphate binding	2.3637	0.00278778
........	8	cellular_component	GO:0099061	integral component of postsynaptic density membrane	2.1505	0.000116061
......	6	cellular_component	GO:0098839	postsynaptic density membrane	2.08985	0.00200589
.....	6	biological_process	GO:0050804	modulation of chemical synaptic transmission	2.06823	0.00113948
......	7	biological_process	GO:0051056	regulation of small GTPase mediated signal transduction	1.99681	5.33279e-07
...	3	molecular_function	GO:0008013	beta-catenin binding	1.99265	1.82243e-05
....	4	cellular_component	GO:0031594	neuromuscular junction	1.96569	0.000129374
....	4	cellular_component	GO:0098982	GABA-ergic synapse	1.94388	0.00019846
.....	5	cellular_component	GO:0042734	presynaptic membrane	1.92413	0.00154477
.....	5	biological_process	GO:0043087	regulation of GTPase activity	1.90409	0.000767694
....	4	biological_process	GO:0007411	axon guidance	1.79247	6.04191e-07
......	7	biological_process	GO:0006470	protein dephosphorylation	1.77197	3.42448e-05
......	8	biological_process	GO:0070588	calcium ion transmembrane transport	1.68308	0.00505864
.....	8	biological_process	GO:2000463	positive regulation of excitatory postsynaptic potential	2.41185	0.00608658
...	3	biological_process	GO:0009888	tissue development	2.25226	0.00708782
....	6	biological_process	GO:0007612	learning	1.95005	0.00709544
.....	7	biological_process	GO:0007169	transmembrane receptor protein tyrosine kinase signaling pathway	1.62069	0.00709544
.....	5	biological_process	GO:0030198	extracellular matrix organization	1.54231	0.0106129
......	8	biological_process	GO:0048013	ephrin receptor signaling pathway	1.98787	0.0120508
...	6	biological_process	GO:0030036	actin cytoskeleton organization	1.52327	0.0165205
.......	8	biological_process	GO:0048812	neuron projection morphogenesis	1.88505	0.0169468
.......	8	biological_process	GO:0010976	positive regulation of neuron projection development	1.65021	0.0169468
...	6	biological_process	GO:0008360	regulation of cell shape	1.54935	0.0187195
.....	5	biological_process	GO:0070365	hepatocyte differentiation	2.90007	0.0204009
.......	7	biological_process	GO:0048041	focal adhesion assembly	2.28491	0.0218972
.......	9	biological_process	GO:0007173	epidermal growth factor receptor signaling pathway	1.96891	0.0229222
.......	10	biological_process	GO:0045893	positive regulation of transcription, DNA-templated	1.23724	0.0229222
......	7	biological_process	GO:0051965	positive regulation of synapse assembly	1.85891	0.0229222
....	8	biological_process	GO:0007413	axonal fasciculation	2.52542	0.0243835
....	5	biological_process	GO:0001764	neuron migration	1.62021	0.0247697
......	6	biological_process	GO:0007043	cell-cell junction assembly	2.07445	0.0267987
........	11	biological_process	GO:0000122	negative regulation of transcription by RNA polymerase II	1.19884	0.0267987
...	3	biological_process	GO:0003272	endocardial cushion formation	3.08462	0.0324257
......	6	biological_process	GO:0034332	adherens junction organization	2.24097	0.0392028
..	4	biological_process	GO:0055085	transmembrane transport	1.42393	0.0408419
.......	7	biological_process	GO:0051893	regulation of focal adhesion assembly	2.28491	0.0412356
....	5	biological_process	GO:0034446	substrate adhesion-dependent cell spreading	1.83609	0.0418902
.....	5	biological_process	GO:0006897	endocytosis	1.43101	0.0436386
.....	5	biological_process	GO:1901888	regulation of cell junction assembly	3.42736	0.0436386
....	4	biological_process	GO:0007417	central nervous system development	1.50707	0.0436386
....	4	biological_process	GO:0010001	glial cell differentiation	2.69292	0.0436386
.......	8	biological_process	GO:0035335	peptidyl-tyrosine dephosphorylation	1.63917	0.0436386
...	3	biological_process	GO:0071625	vocalization behavior	2.57052	0.0436386
....	6	biological_process	GO:0043647	inositol phosphate metabolic process	2.57052	0.0436386
....	5	biological_process	GO:0120162	positive regulation of cold-induced thermogenesis	1.60876	0.0437048
.....	5	biological_process	GO:0007156	homophilic cell adhesion via plasma membrane adhesion molecules	1.46592	0.0437048
.....	5	cellular_component	GO:0045211	postsynaptic membrane	1.76408	9.2568e-06
....	4	cellular_component	GO:0098685	Schaffer collateral - CA1 synapse	1.76128	0.00345093
.....	13	biological_process	GO:0042776	proton motive force-driven mitochondrial ATP synthesis	0.272013	0.0229222
......	6	biological_process	GO:0032200	telomere organization	0	0.0408419
...	5	biological_process	GO:0007186	G protein-coupled receptor signaling pathway	0.811642	0.0436386
....	4	cellular_component	GO:0098978	glutamatergic synapse	1.71368	3.41696e-12
....	4	cellular_component	GO:0042383	sarcolemma	1.66068	0.00333516
....	4	molecular_function	GO:0017124	SH3 domain binding	1.6584	0.00200512
...	3	biological_process	GO:0009887	animal organ morphogenesis	1.65021	0.0027012
....	4	biological_process	GO:0007420	brain development	1.6287	4.47882e-06
...	3	cellular_component	GO:0005938	cell cortex	1.62691	0.000129374
...	3	biological_process	GO:0098609	cell-cell adhesion	1.60837	0.000541991
.....	5	cellular_component	GO:0005912	adherens junction	1.60344	0.000116061
.....	5	molecular_function	GO:0005085	guanyl-nucleotide exchange factor activity	1.59127	2.62748e-05
....	4	cellular_component	GO:0014069	postsynaptic density	1.58515	4.25473e-06
......	7	biological_process	GO:0007268	chemical synaptic transmission	1.57436	4.57344e-05
..	2	cellular_component	GO:0030054	cell junction	1.55639	7.8011e-05
.....	5	cellular_component	GO:0030424	axon	1.55501	1.1349e-07
....	4	cellular_component	GO:0043005	neuron projection	1.55047	1.1349e-07
...	4	biological_process	GO:0016477	cell migration	1.54567	0.000107085
...	6	cellular_component	GO:0043197	dendritic spine	1.54345	0.00241175
..	2	cellular_component	GO:0042995	cell projection	1.54231	0.00345093
...	3	cellular_component	GO:0045202	synapse	1.52509	7.80757e-09
.....	5	cellular_component	GO:0030425	dendrite	1.51134	2.48862e-08
...	3	molecular_function	GO:0005516	calmodulin binding	1.50804	0.00276949
....	4	biological_process	GO:0007399	nervous system development	1.50211	4.57344e-05
.....	5	molecular_function	GO:0031267	small GTPase binding	1.50188	0.000114635
....	5	molecular_function	GO:0005096	GTPase activator activity	1.49947	0.00011132
....	6	molecular_function	GO:0004712	protein serine/threonine/tyrosine kinase activity	1.49398	2.49198e-07
......	6	cellular_component	GO:0015629	actin cytoskeleton	1.49256	0.000129374
....	4	cellular_component	GO:0016323	basolateral plasma membrane	1.48417	0.000485785
....	4	cellular_component	GO:0030027	lamellipodium	1.47413	0.00309145
....	6	molecular_function	GO:0106310	protein serine kinase activity	1.47023	1.82243e-05
...	3	cellular_component	GO:0031012	extracellular matrix	1.46887	0.000345195
....	6	molecular_function	GO:0004674	protein serine/threonine kinase activity	1.45519	3.76514e-05
...	5	biological_process	GO:0035556	intracellular signal transduction	1.44406	0.000109074
....	4	molecular_function	GO:0003779	actin binding	1.42807	0.00383761
....	4	cellular_component	GO:0016324	apical plasma membrane	1.4061	0.000156374
...	3	biological_process	GO:0050790	regulation of catalytic activity	1.37641	0.0029304
.....	5	cellular_component	GO:0005856	cytoskeleton	1.35831	0.000191839
.....	5	molecular_function	GO:0005509	calcium ion binding	1.33394	1.58481e-05
.....	8	molecular_function	GO:0005524	ATP binding	1.32201	3.22981e-12
..	2	cellular_component	GO:0000785	chromatin	1.18345	0.00638536
.....	6	cellular_component	GO:0005901	caveola	1.71368	0.00715936
......	7	cellular_component	GO:0031901	early endosome membrane	1.45227	0.00728272
....	5	cellular_component	GO:0031461	cullin-RING ubiquitin ligase complex	2.69292	0.0076736
..	2	cellular_component	GO:0030018	Z disc	1.52625	0.0108081
.....	5	cellular_component	GO:0000139	Golgi membrane	1.22484	0.0133766
....	7	cellular_component	GO:0005891	voltage-gated calcium channel complex	2.15797	0.014013
....	4	cellular_component	GO:0001726	ruffle	1.58741	0.0152682
..	2	cellular_component	GO:0009986	cell surface	1.22406	0.0166436
...	3	cellular_component	GO:0005813	centrosome	1.23694	0.0178964
.....	5	cellular_component	GO:0030175	filopodium	1.66608	0.0215627
.....	7	cellular_component	GO:0000932	P-body	1.57087	0.0222993
..	2	cellular_component	GO:0043235	receptor complex	1.3646	0.0301289
......	6	cellular_component	GO:0005874	microtubule	1.30123	0.04075
...	3	cellular_component	GO:0032045	guanyl-nucleotide exchange factor complex	2.74189	0.042688
......	6	cellular_component	GO:0099055	integral component of postsynaptic membrane	1.79157	0.0439266
......	6	cellular_component	GO:0099056	integral component of presynaptic membrane	1.71368	0.0443766
......	7	biological_process	GO:0006468	protein phosphorylation	1.31715	0.00497264
..	4	biological_process	GO:0007165	signal transduction	1.30314	5.33279e-07
....	4	cellular_component	GO:0043231	intracellular membrane-bounded organelle	1.28187	9.62253e-06
..	2	cellular_component	GO:0048471	perinuclear region of cytoplasm	1.27657	0.000276884
........	11	biological_process	GO:0045944	positive regulation of transcription by RNA polymerase II	1.23385	0.000311064
.....	5	cellular_component	GO:0005794	Golgi apparatus	1.22406	0.000264444
....	4	cellular_component	GO:0005887	integral component of plasma membrane	1.21991	9.2568e-06
...	3	cellular_component	GO:0005886	plasma membrane	1.20745	1.38124e-20
..	2	cellular_component	GO:0005737	cytoplasm	1.18126	4.50255e-17
....	4	molecular_function	GO:0046872	metal ion binding	1.18118	6.47024e-06
..	2	cellular_component	GO:0005829	cytosol	1.16562	2.84451e-16
..	2	cellular_component	GO:0016020	membrane	1.12967	0.00305186
..	2	cellular_component	GO:0005654	nucleoplasm	1.11785	3.12659e-05
.....	5	cellular_component	GO:0005634	nucleus	1.08282	0.000346475
..	2	molecular_function	GO:0005515	protein binding	1.07117	2.04596e-12
.....	5	cellular_component	GO:0005743	mitochondrial inner membrane	0.706099	0.00303723
.....	5	biological_process	GO:0050911	detection of chemical stimulus involved in sensory perception of smell	0.651621	0.00244928
....	4	molecular_function	GO:0004984	olfactory receptor activity	0.637846	0.000443113
.......	7	cellular_component	GO:0045095	keratin filament	0.407211	0.0030535
.......	7	biological_process	GO:0006334	nucleosome assembly	0.380818	0.00325729
....	4	molecular_function	GO:0008066	glutamate receptor activity	2.78473	0.00560407
.....	5	molecular_function	GO:0061629	RNA polymerase II-specific DNA-binding transcription factor binding	1.50566	0.0076614
...	3	molecular_function	GO:0045295	gamma-catenin binding	2.90007	0.0109737
.....	5	molecular_function	GO:0098632	cell-cell adhesion mediator activity	2.28491	0.0116079
......	8	molecular_function	GO:0005262	calcium channel activity	1.85891	0.0130149
....	4	molecular_function	GO:0045296	cadherin binding	1.35576	0.0140949
..	2	molecular_function	GO:0005201	extracellular matrix structural constituent	1.52605	0.0242542
....	6	molecular_function	GO:0043138	3'-5' DNA helicase activity	2.85613	0.0261201
...	3	molecular_function	GO:0008569	minus-end-directed microtubule motor activity	2.47531	0.0311196
...	3	molecular_function	GO:0050839	cell adhesion molecule binding	1.73926	0.0337215
......	6	molecular_function	GO:0008270	zinc ion binding	1.20021	0.0360137
..	2	molecular_function	GO:0003700	DNA-binding transcription factor activity	1.27257	0.0427196
...	3	molecular_function	GO:0045505	dynein intermediate chain binding	1.99929	0.0433088
.....	5	molecular_function	GO:0015293	symporter activity	1.85649	0.0455728
...	5	molecular_function	GO:0051015	actin filament binding	1.38688	0.0489127
...	3	cellular_component	GO:0000786	nucleosome	0.287794	1.81104e-06
..	2	molecular_function	GO:0005549	odorant binding	0.424629	0.00853987

## Sheet: 3
Indentation	Depth	GO element type	GO code	GO name	FE	FDR
...	3	cellular_component	GO:0032391	photoreceptor connecting cilium	8.84327	0.0010244

## Sheet: 6
Indentation	Depth	GO element type	GO code	GO name	FE	FDR
..	2	cellular_component	GO:0030991	intraciliary transport particle A	9.00289	0.0309207
....	7	cellular_component	GO:0001518	voltage-gated sodium channel complex	5.1899	0.0483031
.......	9	molecular_function	GO:0005248	voltage-gated sodium channel activity	5.1562	0.020789
.....	5	molecular_function	GO:0004222	metalloendopeptidase activity	2.7252	0.00764555
.....	5	cellular_component	GO:0005604	basement membrane	2.63805	0.0355868
...	3	molecular_function	GO:0005516	calmodulin binding	2.39477	0.000963005
..	2	cellular_component	GO:0042995	cell projection	2.25072	0.0355868
.....	5	cellular_component	GO:0030424	axon	1.98397	0.00201818
.....	5	molecular_function	GO:0005509	calcium ion binding	1.59341	0.0144942
.....	8	molecular_function	GO:0005524	ATP binding	1.54847	1.05299e-05
....	4	cellular_component	GO:0005887	integral component of plasma membrane	1.36188	0.0309207
...	3	cellular_component	GO:0005886	plasma membrane	1.27144	5.20879e-06

## Sheet: 7
Indentation	Depth	GO element type	GO code	GO name	FE	FDR
....	4	molecular_function	GO:0008066	glutamate receptor activity	4.18112	2.10107e-05
....	8	biological_process	GO:0007413	axonal fasciculation	3.52094	0.00212183
.....	5	molecular_function	GO:0098632	cell-cell adhesion mediator activity	3.18561	0.000237752
..	2	molecular_function	GO:0050840	extracellular matrix binding	3.02633	0.000324113
....	4	cellular_component	GO:0016342	catenin complex	2.77457	0.00113487
.....	6	biological_process	GO:0050804	modulation of chemical synaptic transmission	2.55398	0.000305761
........	8	cellular_component	GO:0099061	integral component of postsynaptic density membrane	2.24867	0.00379023
.....	6	biological_process	GO:0009968	negative regulation of signal transduction	2.56403	0.00547952
..	2	biological_process	GO:0051301	cell division	1.49669	0.00663584
.....	5	biological_process	GO:0043087	regulation of GTPase activity	2.06475	0.0070921
...	4	biological_process	GO:0016477	cell migration	1.55533	0.0130027
......	6	biological_process	GO:0007605	sensory perception of sound	1.73463	0.0184223
.......	8	biological_process	GO:0010976	positive regulation of neuron projection development	1.85828	0.0184223
.......	8	biological_process	GO:0090263	positive regulation of canonical Wnt signaling pathway	1.87389	0.0184223
..	2	biological_process	GO:0007155	cell adhesion	1.38087	0.0234869
...	5	biological_process	GO:0035556	intracellular signal transduction	1.42716	0.0262421
....	6	biological_process	GO:0098655	cation transmembrane transport	2.28966	0.0262742
..	4	biological_process	GO:0007165	signal transduction	1.23146	0.0411682
......	8	biological_process	GO:0071805	potassium ion transmembrane transport	1.7482	0.0411682
.....	5	biological_process	GO:0030198	extracellular matrix organization	1.64258	0.0411682
....	7	biological_process	GO:0031032	actomyosin structure organization	2.54849	0.0452554
.....	5	cellular_component	GO:0005912	adherens junction	2.12374	2.53206e-09
.....	7	biological_process	GO:0061844	antimicrobial humoral immune response mediated by antimicrobial peptide	0.136526	0.0184223
......	8	biological_process	GO:0002181	cytoplasmic translation	0.222252	0.0278457
.....	7	biological_process	GO:0006412	translation	0.437051	0.0400975
.....	5	biological_process	GO:0050911	detection of chemical stimulus involved in sensory perception of smell	0.637123	0.0452554
......	7	biological_process	GO:0051056	regulation of small GTPase mediated signal transduction	1.99447	0.00125467
.......	9	biological_process	GO:0018108	peptidyl-tyrosine phosphorylation	1.97857	0.000613154
....	4	biological_process	GO:0007411	axon guidance	1.89489	0.000211639
.....	5	cellular_component	GO:0030424	axon	1.85828	9.41786e-11
..	2	molecular_function	GO:0005201	extracellular matrix structural constituent	1.84859	0.000908784
.....	5	molecular_function	GO:0008017	microtubule binding	1.81057	1.11587e-06
.....	5	cellular_component	GO:0045211	postsynaptic membrane	1.79191	0.00154817
.....	5	biological_process	GO:0007156	homophilic cell adhesion via plasma membrane adhesion molecules	1.78471	0.00212183
...	5	molecular_function	GO:0051015	actin filament binding	1.73357	0.000140109
...	3	molecular_function	GO:0005516	calmodulin binding	1.72023	0.000370921
....	4	molecular_function	GO:0003779	actin binding	1.71951	1.90992e-05
....	4	cellular_component	GO:0098978	glutamatergic synapse	1.64353	8.84977e-06
..	2	cellular_component	GO:0043235	receptor complex	1.63705	0.000843981
....	4	biological_process	GO:0007420	brain development	1.61913	0.00492037
....	5	molecular_function	GO:0005096	GTPase activator activity	1.59866	0.000570031
......	6	cellular_component	GO:0072686	mitotic spindle	1.70907	0.00507801
...	3	cellular_component	GO:0031012	extracellular matrix	1.52129	0.00623646
.....	5	cellular_component	GO:0005604	basement membrane	1.88914	0.00727345
....	4	cellular_component	GO:0043005	neuron projection	1.42215	0.00904798
....	4	cellular_component	GO:0016324	apical plasma membrane	1.41583	0.00904798
....	4	cellular_component	GO:0014069	postsynaptic density	1.49326	0.0121807
....	4	cellular_component	GO:0098685	Schaffer collateral - CA1 synapse	1.92464	0.0146868
.....	5	cellular_component	GO:0005925	focal adhesion	1.36202	0.0146868
......	6	cellular_component	GO:0099055	integral component of postsynaptic membrane	2.17201	0.0168245
....	4	cellular_component	GO:0016323	basolateral plasma membrane	1.49326	0.0168245
...	3	cellular_component	GO:0005813	centrosome	1.31137	0.0179745
...	3	cellular_component	GO:0043025	neuronal cell body	1.39787	0.0188687
.....	5	cellular_component	GO:0044291	cell-cell contact zone	2.58831	0.0201991
...	3	cellular_component	GO:0000145	exocyst	2.98651	0.0206354
...	3	cellular_component	GO:0005938	cell cortex	1.57265	0.0210099
....	4	cellular_component	GO:0098982	GABA-ergic synapse	1.92563	0.0210099
......	6	cellular_component	GO:0015629	actin cytoskeleton	1.44509	0.0252937
......	6	cellular_component	GO:0098839	postsynaptic density membrane	2.09784	0.0392664
.......	7	cellular_component	GO:0005881	cytoplasmic microtubule	1.92814	0.0392664
......	6	cellular_component	GO:0005874	microtubule	1.39303	0.0392664
.....	5	cellular_component	GO:0030425	dendrite	1.47383	0.00039113
....	6	molecular_function	GO:0004712	protein serine/threonine/tyrosine kinase activity	1.45915	0.000936907
...	3	cellular_component	GO:0045202	synapse	1.42895	0.00188792
.....	5	cellular_component	GO:0022625	cytosolic large ribosomal subunit	0.170658	0.0212342
.....	5	cellular_component	GO:0005743	mitochondrial inner membrane	0.685792	0.0252937
.....	5	cellular_component	GO:0005856	cytoskeleton	1.42031	0.00171762
.....	8	molecular_function	GO:0005524	ATP binding	1.35121	2.22246e-08
....	4	cellular_component	GO:0005887	integral component of plasma membrane	1.29584	3.65508e-06
...	3	cellular_component	GO:0005886	plasma membrane	1.27773	1.438e-23
.....	5	cellular_component	GO:0005794	Golgi apparatus	1.25305	0.00379023
....	4	molecular_function	GO:0046872	metal ion binding	1.1754	0.00214799
..	2	cellular_component	GO:0005737	cytoplasm	1.12451	0.000116581
..	2	cellular_component	GO:0005829	cytosol	1.12259	3.8122e-05
..	2	molecular_function	GO:0005515	protein binding	1.06734	1.14975e-06
...	3	cellular_component	GO:0000786	nucleosome	0.291812	0.00082626
.......	7	cellular_component	GO:0045095	keratin filament	0.283867	0.00442656
.......	7	biological_process	GO:0006334	nucleosome assembly	0.204206	0.00126973
......	6	cellular_component	GO:0022626	cytosolic ribosome	0.191137	0.0049663
...	3	molecular_function	GO:0051959	dynein light intermediate chain binding	2.83166	0.00500175
.....	5	molecular_function	GO:0005509	calcium ion binding	1.31678	0.00582793
...	3	molecular_function	GO:0008013	beta-catenin binding	1.94471	0.00724937
...	3	molecular_function	GO:0050839	cell adhesion molecule binding	2.06827	0.00769264
....	6	molecular_function	GO:0004674	protein serine/threonine kinase activity	1.42819	0.0130431
....	6	molecular_function	GO:0106310	protein serine kinase activity	1.4109	0.0222872
.....	5	molecular_function	GO:0031267	small GTPase binding	1.46753	0.0291758
..	2	molecular_function	GO:0000146	microfilament motor activity	2.46628	0.0296051
...	5	molecular_function	GO:0004672	protein kinase activity	1.51131	0.0484308
..	2	molecular_function	GO:0003735	structural constituent of ribosome	0.393161	0.00582793
....	4	molecular_function	GO:0004984	olfactory receptor activity	0.616571	0.00769264

## Sheet: 8
Indentation	Depth	GO element type	GO code	GO name	FE	FDR
....	4	biological_process	GO:0007411	axon guidance	3.01412	0.00593866
....	6	molecular_function	GO:0004712	protein serine/threonine/tyrosine kinase activity	2.1629	0.0018772
.....	8	molecular_function	GO:0005524	ATP binding	1.71671	1.24193e-05
...	3	molecular_function	GO:0008013	beta-catenin binding	3.51827	0.0253385
....	6	molecular_function	GO:0004674	protein serine/threonine kinase activity	2.08475	0.0253385
....	6	molecular_function	GO:0106310	protein serine kinase activity	2.07895	0.0315272
..	2	molecular_function	GO:0003712	transcription coregulator activity	2.8366	0.0453636
