# Supplementary material for: Using Machine Learning to Explore Shared Genetic Pathways and Possible Endophenotypes in Autism Spectrum Disorder
Source: Genes (Basel). 2023 Jan 25;14(2):313. doi: 10.3390/genes14020313 (PMC9956345; doi:10.3390/genes14020313)
Supplement: Supplementary file 1 [file genes-14-00313-s001.zip › Supplementary Material/Supplementary Table S3_Phenotypes_ASD.xlsx]

## Sheet: 0
Name	Value
Impaired ability to form peer relationships	1.1962
Impaired social interactions	1.05121
Lack of peer relationships	1.1962

## Sheet: 2
Name	Value
Restrictive behavior	1.21898
Impaired ability to form peer relationships	1.82847
Impaired social interactions	1.16357
Abnormal nonverbal communicative behavior	1.09708
Lack of peer relationships	1.64563

## Sheet: 3
Name	Value
Impaired social interactions	1.11844
Poor eye contact	1.55405

## Sheet: 4
Name	Value
Restrictive behavior	2.32554
Impaired ability to form peer relationships	13.9533
Impaired social interactions	3.80543
Abnormal nonverbal communicative behavior	8.37195
Lack of peer relationships	4.18598

## Sheet: 5
Name	Value
Impaired social interactions	1.32223
Poor eye contact	1.14825

## Sheet: 6
Name	Value
Restrictive behavior	1.23095
Impaired social interactions	2.01428
Poor eye contact	1.39939
Lack of peer relationships	2.21571

## Sheet: 7
Name	Value
Impaired social interactions	1.17842
Lack of peer relationships	1.16664

## Sheet: 8
Name	Value
Restrictive behavior	1.92945
Poor eye contact	2.55907
Lack of peer relationships	1.73651
